# Supplementary material for: Acylated Flavonoid Glycosides are the Main Pigments that Determine the Flower Colour of the Brazilian Native Tree Tibouchina pulchra (Cham.) Cogn
Source: Molecules. 2019 Feb 16;24(4):718. doi: 10.3390/molecules24040718 (PMC6412660; doi:10.3390/molecules24040718)
Supplement: Supplementary file 1 [file molecules-24-00718-s001.zip]

Archive with 178 entries (178 files):
- Compound 17/10/acqu
- Compound 17/10/acqus
- Compound 17/10/audita.txt
- Compound 17/10/DTU800_090817_Chem_KERAS_MHC_F_1E.10.fid.mnova
- Compound 17/10/fid
- Compound 17/10/format.temp
- Compound 17/10/fq1list
- Compound 17/10/pdata/1/1i
- Compound 17/10/pdata/1/1r
- Compound 17/10/pdata/1/auditp.txt
- Compound 17/10/pdata/1/outd
- Compound 17/10/pdata/1/proc
- Compound 17/10/pdata/1/procs
- Compound 17/10/pdata/1/thumb.png
- Compound 17/10/pdata/1/title
- Compound 17/10/precom.output
- Compound 17/10/prosol_History
- Compound 17/10/pulseprogram
- Compound 17/10/scon2
- Compound 17/10/shimvalues
- Compound 17/10/specpar
- Compound 17/10/stanprogram8813
- Compound 17/10/uxnmr.info
- Compound 17/10/uxnmr.par
- Compound 17/10/vtc_pid_settings
- Compound 17/11/acqu
- Compound 17/11/acqu2
- Compound 17/11/acqu2s
- Compound 17/11/acqus
- Compound 17/11/audita.txt
- Compound 17/11/cpdprg2
- Compound 17/11/EA
- Compound 17/11/format.temp
- Compound 17/11/fq1list
- Compound 17/11/gpnam1
- Compound 17/11/gpnam2
- Compound 17/11/gpnam3
- Compound 17/11/gpnam4
- Compound 17/11/gradient_calib
- Compound 17/11/nuslist
- Compound 17/11/pdata/1/2ii
- Compound 17/11/pdata/1/2ir
- Compound 17/11/pdata/1/2ri
- Compound 17/11/pdata/1/2rr
- Compound 17/11/pdata/1/auditp.txt
- Compound 17/11/pdata/1/clevels
- Compound 17/11/pdata/1/curdat2
- Compound 17/11/pdata/1/outd
- Compound 17/11/pdata/1/proc
- Compound 17/11/pdata/1/proc2
- Compound 17/11/pdata/1/proc2s
- Compound 17/11/pdata/1/procs
- Compound 17/11/pdata/1/thumb.png
- Compound 17/11/pdata/1/title
- Compound 17/11/precom.output
- Compound 17/11/prosol_History
- Compound 17/11/pulseprogram
- Compound 17/11/scon2
- Compound 17/11/ser
- Compound 17/11/shimvalues
- Compound 17/11/specpar
- Compound 17/11/spnam14
- Compound 17/11/spnam18
- Compound 17/11/spnam3
- Compound 17/11/spnam31
- Compound 17/11/spnam7
- Compound 17/11/stanprogram8813
- Compound 17/11/uxnmr.info
- Compound 17/11/uxnmr.par
- Compound 17/11/vtc_pid_settings
- Compound 17/12/acqu
- Compound 17/12/acqu2
- Compound 17/12/acqu2s
- Compound 17/12/acqus
- Compound 17/12/audita.txt
- Compound 17/12/EA
- Compound 17/12/format.temp
- Compound 17/12/fq1list
- Compound 17/12/gpnam1
- Compound 17/12/gpnam2
- Compound 17/12/gradient_calib
- Compound 17/12/nuslist
- Compound 17/12/pdata/1/2ii
- Compound 17/12/pdata/1/2ir
- Compound 17/12/pdata/1/2ri
- Compound 17/12/pdata/1/2rr
- Compound 17/12/pdata/1/assocs
- Compound 17/12/pdata/1/auditp.txt
- Compound 17/12/pdata/1/clevels
- Compound 17/12/pdata/1/curdat2
- Compound 17/12/pdata/1/outd
- Compound 17/12/pdata/1/proc
- Compound 17/12/pdata/1/proc2
- Compound 17/12/pdata/1/proc2s
- Compound 17/12/pdata/1/procs
- Compound 17/12/pdata/1/thumb.png
- Compound 17/12/pdata/1/title
- Compound 17/12/precom.output
- Compound 17/12/prosol_History
- Compound 17/12/pulseprogram
- Compound 17/12/scon2
- Compound 17/12/ser
- Compound 17/12/shimvalues
- Compound 17/12/specpar
- Compound 17/12/stanprogram8813
- Compound 17/12/uxnmr.info
- Compound 17/12/uxnmr.par
- Compound 17/12/vtc_pid_settings
- Compound 17/13/acqu
- Compound 17/13/acqu2
- Compound 17/13/acqu2s
- Compound 17/13/acqus
- Compound 17/13/audita.txt
- Compound 17/13/EA
- Compound 17/13/format.temp
- Compound 17/13/fq1list
- Compound 17/13/gpnam1
- Compound 17/13/gpnam3
- Compound 17/13/gpnam4
- Compound 17/13/gpnam5
- Compound 17/13/gpnam6
- Compound 17/13/gradient_calib
- Compound 17/13/pdata/1/auditp.txt
- Compound 17/13/pdata/1/clevels
- Compound 17/13/pdata/1/curdat2
- Compound 17/13/pdata/1/outd
- Compound 17/13/pdata/1/parm.txt
- Compound 17/13/pdata/1/portf
- Compound 17/13/pdata/1/proc
- Compound 17/13/pdata/1/proc2
- Compound 17/13/pdata/1/proc2s
- Compound 17/13/pdata/1/procs
- Compound 17/13/pdata/1/thumb.png
- Compound 17/13/pdata/1/title
- Compound 17/13/precom.output
- Compound 17/13/prosol_History
- Compound 17/13/pulseprogram
- Compound 17/13/scon2
- Compound 17/13/ser
- Compound 17/13/shimvalues
- Compound 17/13/specpar
- Compound 17/13/spnam7
- Compound 17/13/stanprogram8813
- Compound 17/13/uxnmr.info
- Compound 17/13/uxnmr.par
- Compound 17/13/vtc_pid_settings
- Compound 17/14/acqu
- Compound 17/14/acqus
- Compound 17/14/audita.txt
- Compound 17/14/cpdprg2
- Compound 17/14/fid
- Compound 17/14/format.temp
- Compound 17/14/fq1list
- Compound 17/14/pdata/1/1i
- Compound 17/14/pdata/1/1r
- Compound 17/14/pdata/1/auditp.txt
- Compound 17/14/pdata/1/intrng
- Compound 17/14/pdata/1/outd
- Compound 17/14/pdata/1/parm.txt
- Compound 17/14/pdata/1/peaklist.xml
- Compound 17/14/pdata/1/peakrng
- Compound 17/14/pdata/1/peaks
- Compound 17/14/pdata/1/proc
- Compound 17/14/pdata/1/procs
- Compound 17/14/pdata/1/thumb.png
- Compound 17/14/pdata/1/title
- Compound 17/14/precom.output
- Compound 17/14/prosol_History
- Compound 17/14/pulseprogram
- Compound 17/14/scon2
- Compound 17/14/shimvalues
- Compound 17/14/specpar
- Compound 17/14/stanprogram8813
- Compound 17/14/uxnmr.info
- Compound 17/14/uxnmr.par
- Compound 17/14/vtc_pid_settings
- Article_Supplementary figures feb 15.doc
- Article_Supplementary figures feb 15.pdf
