# Supplementary material for: Acylated Flavonoid Glycosides are the Main Pigments that Determine the Flower Colour of the Brazilian Native Tree Tibouchina pulchra (Cham.) Cogn
Source: Molecules. 2019 Feb 16;24(4):718. doi: 10.3390/molecules24040718 (PMC6412660; doi:10.3390/molecules24040718)
Supplement: Supplementary file 1 [file molecules-24-00718-s001.zip › Compound 17/10/pdata/1/auditp.txt]

##TITLE= Audit trail, TopSpin 3.5 pl 7
##JCAMPDX= 5.01
##ORIGIN= Bruker BioSpin GmbH
##OWNER= keras
$$ C:\Users\keras\Documents\NMR data\Chemistry\MHC\Fernanda/DTU800_090817_Chem_KERAS_MHC_F_1E/10/pdata/1/auditp.txt
##AUDIT TRAIL=  $$ (NUMBER, WHEN, WHO, WHERE, PROCESS, VERSION, WHAT)
(   1,<2017-08-09 20:16:00.104 +0200>,<nmrsu/Chem>,<DTU800>,<go4>,<TopSpin 3.5.6>,
      <created by zg
	started at 2017-08-09 20:15:02.390 +0200,
	POWCHK enabled, PULCHK disabled,
       configuration hash MD5:
       FB 27 51 D7 C1 66 7C F8 86 F2 67 C8 E1 AA 2E EE
       data hash MD5: 64K
       32 EE B3 AC D1 08 B6 82 24 B4 05 B8 17 5A 5B D5>)
(   2,<2017-08-09 20:16:00.186 +0200>,<nmrsu/Chem>,<DTU800>,<audit>,<TopSpin 3.5.6>,
      <user comment:
       ICON-NMR User ID: Chem
       data hash MD5: 64K
       32 EE B3 AC D1 08 B6 82 24 B4 05 B8 17 5A 5B D5>)
(   3,<2017-08-10 12:55:58.029 +0200>,<WIN\keras>,<KEMI-L1284570>,<proc1d>,<TopSpin 3.5.7>,
      <Start of raw data processing
       efp LB = 0.3 FT_mod = 6 PKNL = 1 PHC0 = 0 PHC1 = 0 SI = 64K 
       data hash MD5: 64K
       B6 CD 4F 8B E2 C7 B7 85 0B BC 87 17 27 36 53 13>)
(   4,<2017-08-10 12:56:00.784 +0200>,<WIN\keras>,<KEMI-L1284570>,<proc1d>,<TopSpin 3.5.7>,
      <apk 
       data hash MD5: 64K
       14 0E 32 E8 76 86 B0 A0 5E BF 52 14 0E D9 C4 41>)
(   5,<2017-08-10 12:56:04.729 +0200>,<WIN\keras>,<KEMI-L1284570>,<proc1d>,<TopSpin 3.5.7>,
      <abs n ABSG = 5 
       data hash MD5: 64K
       64 66 9C 75 A2 38 8A 53 63 FF F9 FA CA A6 C8 2E>)
(   6,<2017-08-11 13:35:45.864 +0200>,<WIN\keras>,<KEMI-L1284570>,<audit>,<TopSpin 3.5.7>,
      <user comment:
       TITLE=1E
       1HTITLE_END
       data hash MD5: 64K
       64 66 9C 75 A2 38 8A 53 63 FF F9 FA CA A6 C8 2E>)
(   7,<2017-08-11 13:35:47.774 +0200>,<WIN\keras>,<KEMI-L1284570>,<audit>,<TopSpin 3.5.7>,
      <user comment:
       TITLE=1E
       1HTITLE_END
       data hash MD5: 64K
       64 66 9C 75 A2 38 8A 53 63 FF F9 FA CA A6 C8 2E>)
##END=

$$ hash MD5
$$ 43 81 5D BB 8A 39 4E 57 7B 2E A0 27 F0 9A A9 74
