# Supplementary material for: Acylated Flavonoid Glycosides are the Main Pigments that Determine the Flower Colour of the Brazilian Native Tree Tibouchina pulchra (Cham.) Cogn
Source: Molecules. 2019 Feb 16;24(4):718. doi: 10.3390/molecules24040718 (PMC6412660; doi:10.3390/molecules24040718)
Supplement: Supplementary file 1 [file molecules-24-00718-s001.zip › Compound 17/10/shimvalues]

# Wed Aug  9 20:15:59 2017
#$$PROBEIDENTIFIER=Z145819_0005
#$$PROBENAME=CP TCI 800S4 H&F-C/N-D-05 Z P
#$$SHIMID=292722
#
# Active Shim Gradients
#
Z           		-18939          
Z2          		1655            
Z3          		-364            
Z4          		-813            
Z5          		1623            
Z6          		4954            
Z7          		15263           
Z8          		16406           
X           		-112            
XZ          		-909            
XZ2         		-3039           
XZ3         		-112            
XZ4         		-1562           
XZ5         		333             
Y           		-10025          
YZ          		3272            
YZ2         		2761            
YZ3         		4231            
YZ4         		-1224           
YZ5         		3505            
XY          		5155            
XYZ         		-7464           
XYZ2        		-584            
XYZ3        		-528            
XYZ4        		-2116           
XYZ5        		0               
(X2-Y2)     		2162            
(X2-Y2)Z    		9525            
(X2-Y2)Z2   		2497            
(X2-Y2)Z3   		-2383           
(X2-Y2)Z4   		2490            
(X2-Y2)Z5   		0               
X3          		600             
X3Z         		1627            
Y3          		-1887           
Y3Z         		-2128           
#
# Lock Parameter
#
FIELD		-4498.496
LOCKPHASE		225.400 
LOCKPOWER		-20.000 
LOCKGAIN		108.273 
LOCKDC		-75.000 
LOCKSHIFT		2.490   
LOOPGAIN		-8.723  
LOOPTIME		0.444   
LOOPFILTER		51.732  
#
IEEE64_VERSION_CODE 1
#
# Shim currents 
#
SHIM_SETTING [1 ]  -5945.71134965  
SHIM_SETTING [2 ]  -7153.18366381  
SHIM_SETTING [3 ]  -8885.00157958  
SHIM_SETTING [4 ]  12152.80047728  
SHIM_SETTING [5 ]  -8618.05979579  
SHIM_SETTING [6 ]  -4933.01180880  
SHIM_SETTING [7 ]  36868.39604709  
SHIM_SETTING [8 ]  3509.74601547   
SHIM_SETTING [9 ]  7437.85223894   
SHIM_SETTING [10]  -1890.80571466  
SHIM_SETTING [11]  0.00000000      
SHIM_SETTING [12]  241.40000000    
SHIM_SETTING [13]  -4014.45000000  
SHIM_SETTING [14]  -498.07800000   
SHIM_SETTING [15]  -4985.05250459  
SHIM_SETTING [16]  -3195.39550459  
SHIM_SETTING [17]  3163.79815001   
SHIM_SETTING [18]  3661.52584999   
SHIM_SETTING [19]  -239.09076070   
SHIM_SETTING [20]  -424.50271460   
SHIM_SETTING [21]  12815.23400000  
SHIM_SETTING [22]  -2713.34100000  
SHIM_SETTING [23]  6063.94300000   
SHIM_SETTING [24]  -10377.49900000 
SHIM_SETTING [25]  1734.06300000   
SHIM_SETTING [26]  2242.90800000   
SHIM_SETTING [27]  1079.99400000   
SHIM_SETTING [28]  1277.61054131   
SHIM_SETTING [29]  -1551.25800000  
SHIM_SETTING [30]  2841.52900000   
SHIM_SETTING [31]  -12464.55474861 
SHIM_SETTING [32]  -15350.61345869 
SHIM_SETTING [33]  -6084.83900000  
SHIM_SETTING [34]  9622.88100000   
SHIM_SETTING [35]  2771.41700000   
SHIM_SETTING [36]  12625.45900000  
SHIM_SETTING [37]  -13601.06017157 
SHIM_SETTING [38]  548.58606219    
SHIM_SETTING [39]  -8703.30325139  
SHIM_SETTING [40]  0.00000000      
