# Supplementary material for: Acylated Flavonoid Glycosides are the Main Pigments that Determine the Flower Colour of the Brazilian Native Tree Tibouchina pulchra (Cham.) Cogn
Source: Molecules. 2019 Feb 16;24(4):718. doi: 10.3390/molecules24040718 (PMC6412660; doi:10.3390/molecules24040718)
Supplement: Supplementary file 1 [file molecules-24-00718-s001.zip › Compound 17/10/specpar]

##TITLE= Parameter file, TopSpin 3.5 pl 6
##JCAMPDX= 5.0
##DATATYPE= Parameter Values
##NPOINTS= 9401	$$ modification sequence number
##ORIGIN= Bruker BioSpin GmbH
##OWNER= nmrsu
$$ 2017-07-03 10:04:47.518 +0200  nmrsu@DTU800
$$ /opt/topspin3.5pl6/conf/instr/spect/specpar
$$ process /opt/topspin3.5pl6/prog/mod/hconfserver
##$ANCIEN= (0..7)
0 0 0 0 0 0 0 0
##$BF1= 100.13
##$BF2= 100.13
##$BF3= 100.13
##$DEC= 1
##$DECB= 1
##$DEF19F= yes
##$DEFRSEL= yes
##$HPMOD= (0..7)
0 0 0 0 0 0 0 0
##$HPPRECH= (0..15)
-1 -1 -1 -1 -1 -1 -1 -1 -1 -1 -1 -1 -1 -1 -1 -1
##$HPSELECT= no
##$LOCSW19F= -1
##$LOCSW2H= -1
##$NUC1= 14
##$NUC2= 10
##$NUC3= 0
##$NUC4= 0
##$NUC5= 0
##$NUC6= 0
##$NUC7= 0
##$NUC8= 0
##$NUCARR= (0..123)
800.182 800.182 122.832808988 853.505920433 609.570453737 117.755471277
310.981108111 112.4400783 85.968817457 256.730184833 201.205923936 57.823687897
81.0817379 108.476328752 752.9233391 63.168735619 211.663342458 48.984221375
208.502295484 158.97365428 323.91961095 61.42197032 78.401104195 65.260643419
37.339476799 20.495101575 53.852480653 194.378186979 45.110532312 45.122559047
79.780617963 210.471455365 45.230255543 198.358860376 25.908116756 189.859775274
71.504671612 212.172042161 227.281238721 50.065811382 192.054514464 244.029136001
27.912868733 137.012075157 152.606814154 41.751272254 200.477438244 216.101295862
30.787802632 77.257115996 261.823183226 34.678463557 39.21050236 74.387303262
195.853906629 52.147268806 53.241669724 180.107573154 36.849589374 41.300345692
25.497375334 36.617128502 32.389919031 37.23673343 169.762452174 177.585791579
174.965835674 175.340912985 261.809540123 285.122922712 298.39292495 191.48816965
103.697321774 209.40556493 252.45557258 160.096301625 222.532102538 65.966371936
104.953007379 79.493736712 88.923649529 105.578413626 113.030836666 245.0157284
43.609919 26.8861152 33.3675894 27.5262608 198.9252452 87.8599836 24.5655874
32.2473346 192.3637528 27.5262608 38.5687724 170.7588388 23.0452416 66.3350878
140.026296738 38.57677422 91.25275528 65.06279842 32.06329274 20.14058094
95.938621072 33.338678824 180.237794772 182.054207912 18.262801842 62.137333028
13.74712676 14.97140522 172.013396147 13.83514678 143.319173697 52.904697081
457.089564224 461.575688585 167.40286749 128.583550104 14.734551348 29.0466066
100 100
##$NUCOFFS= (0..127)
<2H> <1H> <13C> <19F> <> <> <> <> <> <> <> <> <> <> <> <> <> <> <> <> <>
<> <> <> <> <> <> <> <> <> <> <> <> <> <> <> <> <> <> <> <> <> <> <> <>
<> <> <> <> <> <> <> <> <> <> <> <> <> <> <> <> <> <> <> <> <> <> <> <>
<> <> <> <> <> <> <> <> <> <> <> <> <> <> <> <> <> <> <> <> <> <> <> <>
<> <> <> <> <> <> <> <> <> <> <> <> <> <> <> <> <> <> <> <> <> <> <> <>
<> <> <> <> <> <> <> <> <> <> <>
##$OBS= 1
##$OFFS= (0..127)
0 0 0 0 0 0 0 0 0 0 0 0 0 0 0 0 0 0 0 0 0 0 0 0 0 0 0 0 0 0 0 0 0 0 0 0
0 0 0 0 0 0 0 0 0 0 0 0 0 0 0 0 0 0 0 0 0 0 0 0 0 0 0 0 0 0 0 0 0 0 0 0
0 0 0 0 0 0 0 0 0 0 0 0 0 0 0 0 0 0 0 0 0 0 0 0 0 0 0 0 0 0 0 0 0 0 0 0
0 0 0 0 0 0 0 0 0 0 0 0 0 0 0 0 0 0 0 0
##$OFFSF= (0..7)
0 0 0 0 0 0 0 0
##$OFFSH= (0..7)
0 0 0 0 0 0 0 0
##$OFFSX= (0..7)
0 0 0 0 0 0 0 0
##$OFFSXAS= (0..7)
0 0 0 0 0 0 0 0
##$OFSF1= 0
##$OFSF2= 0
##$OFSH1= 0
##$OFSH2= 0
##$OFSH3= 0
##$OFSX1= 0
##$OFSX2= 0
##$OFSY= 0
##$PACOIL= (0..15)
0 0 0 0 0 0 0 0 0 0 0 0 0 0 0 0
##$PRECHAN= (0..15)
-1 4 0 1 5 -1 -1 -1 -1 -1 -1 -1 -1 -1 -1 -1
##$RECPRE= (0..15)
-1 0 -1 -1 -1 -1 -1 -1 -1 -1 -1 -1 -1 -1 -1 -1
##$RECPRFX= (0..15)
1 0 0 0 0 0 0 0 0 0 0 0 0 0 0 0
##$RECSEL= (0..15)
0 0 0 0 1 0 0 0 0 0 0 0 0 0 0 0
##$SELREC= (0..9)
0 0 0 0 0 0 0 0 0 0
##$SFO1= 752.923339
##$SFO2= 201.221014
##$SFO3= 800.182
##$SFO4= 800.182
##$SFO5= 800.185761
##$SFO6= 800.185761
##$SFO7= 800.185761
##$SFO8= 800.185761
##$TY= (0..123)
0 0 0 0 0 0 0 0 0 0 0 0 0 0 0 0 0 0 0 0 0 0 0 0 0 0 0 0 0 0 0 0 0 0 0 0
0 0 0 0 0 0 0 0 0 0 0 0 0 0 0 0 0 0 0 0 0 0 0 0 0 0 0 0 0 0 0 0 0 0 0 0
0 0 0 0 0 0 0 0 0 0 0 0 0 0 0 0 0 0 0 0 0 0 0 0 0 0 0 0 0 0 0 0 0 0 0 0
0 0 0 0 0 0 0 0 0 0 0 0 0 0 0 0
##END=
