# Supplementary material for: Acylated Flavonoid Glycosides are the Main Pigments that Determine the Flower Colour of the Brazilian Native Tree Tibouchina pulchra (Cham.) Cogn
Source: Molecules. 2019 Feb 16;24(4):718. doi: 10.3390/molecules24040718 (PMC6412660; doi:10.3390/molecules24040718)
Supplement: Supplementary file 1 [file molecules-24-00718-s001.zip › Compound 17/10/uxnmr.info]

CONFIGURATION INFORMATION
=========================

Path         : /opt/topspin3.5pl6/conf/instr/spect/uxnmr.info
Date         : Sat Jul 15 07:26:24 2017
Release      : TopSpin 3.5 pl 6
Installed in : /opt/topspin3.5pl6
Host         : DTU800
OS           : CentOS Linux release 7.3.1611 (Core) 
CPU          : Intel(R) Xeon(R) CPU E5-1620 v3 @ 3.50GHz (8 cores at 1397 MHz with Hyperthreading)
User         : nmrsu (NMR Super User)
System       : Avance III HD 800 NMR spectrometer
1H-frequency : 800.18 MHz
Description  : CABINET 800 HD X TB
Configured in: DTU800:/opt/topspin3.5pl6/conf/instr/spect

IPSO: connected to spectrometer subnet
- TCP/IP address = 149.236.99.91
 - IPSO type: 19"
- Tctrl : 1
- Fctrls: 4
- Gctrl1: without digital preemphasis
- Rctrl : none
- FREDs : none
- DPP : none

DRU1: AQS DRU-E Z102520/05290 ECL 07.00
- TCP/IP address = 149.236.99.89
- Firmware Version = 151014
- DRU1 controls AQS-Rack and HPPR/2

AQS: connected to 149.236.99.89:/dev/tty10
  _Slot_ SBSB _____________________Board_____________________
  Number Addr Type HW-VS FW-VS ID  ECL Name   Description
  -----------------------------------------------------------
     2   0x10 0x53   0x5    CD  R  0.4 REC-1  AQS RXAD/2 1000 Z130589/444 ECL 00.04
     3   0x34 0xda   0x1        X  3.1 REF-1  
     4   0x24 0x33     0        S  2.2 SGU-1  AQS SGU/3 1200 (2CH) Z117130/00680 ECL 02.02 FPGA-Vs=20131031
     5   0x26 0x33     0        S  2.2 SGU-2  AQS SGU/3 1200 (2CH) Z117130/00681 ECL 02.02 FPGA-Vs=20131031
    13   0xa0 0x93     0        V  0.1 PS-1   
    14   0xa1 0x91     0        V  1.2 PS-2   AQS PSM-D Power Supply Module
    --   0x20 0xd8     0        B  2.0 MASTER AQS/3+ Chassis
     1   0x20  0x7     0        B      MASTER AQS Rack Master
  Logical Receiver/SGU configuration:


Router: none installed


Transmitters at the spectrometer subnet:
----------------------------------------
BLA_W1345093_1140 W1345093/1140 ECL 12:
- TCP/IP address = 149.236.99.93
- Firmware VS    = 20120627
- Amplifier      = BLAX500 E 6-365MHZ INR: W1345093/1140 ECL 12
- Router         = BLMMR31 RF AMPLIFIER MODULE: W1345212/005419 ECL 21
- Controller     = BLA CONTROL BOARD 6 2CH: W1522050/011542 ECL 60
BLA_W1345097_0408 W1345097/0408 ECL 20:
- TCP/IP address = 149.236.99.92
- Firmware VS    = 20120627
- Amplifier      = BLAXH2H500/100/250 E 700-900MHZ INR: W1345097/0408 ECL 20
- Router         = BLMMR32 RF AMPLIFIER MODULE: W1345204/5582 ECL 21
- Controller     = BLA CONTROL BOARD 6 2CH: W1522050/11369 ECL 60
LTRX Z109893/00246 ECL 02.01:
- TCP/IP address = 149.236.99.20
- Amplifier      = BSMS/2 LOCK TRANSCEIVER 800: Z109893/00246 ECL 02.01

BSMS: BSMS/2 connected to ethernet
- TCP/IP address = 149.236.99.20
- ELCB firmware version = 20160329
- GAB current limits = 0.0/X, 0.0/Y, 10.0/Z (in A)
- SCB channels = 40
- Shim System = BOSS3-SB
- L-TRX = BSMS/2 LOCK TRANSCEIVER 800: Z109893/00246 ECL 02.01
- Lock: on L-TRX board
- VTU_SPB = BSMS/2 SPB SENSOR & PNEUMATIC BD: Z115191/03384 ECL 05.02
- VTU_VPSB1 = BSMS/2 VARIABLE POWER SUPPLY BD: Z115193/03742 ECL 01.05

VTU: in BSMS/2 connected to ethernet
- TCP/IP address = 149.236.99.20

Bruker Automatic Changer: device connected to 149.236.99.91:/dev/tty05
- Capacity: 596 holders
- Firmware: 970111
- use BACS air  = yes
- BACS sx delay = 0 s
- Sample Rail fast changer mode = no

Sample Changers at the spectrometer subnet:
-------------------------------------------------
Sample Changer 1: SampleJet
- TCP/IP address   = 149.236.99.55

Preamplifiers :
HPPR2: - HPPR/2 preamplifier connected to 149.236.99.89:/dev/tty10
    Type      : HPPR/2
    Controller: Cover/2, with DRU Application firmware = c.
                no LED display for tuning and matching
    Module  1 : HPLNA 19F1H (virtual 50 Ohm reference: 101.2%/-0.0deg, reflection meter)
                PN=Z103208, SN=00253 from 20160527
    Module  2 : 2H
                PN=Z003476, SN=00343 from 20160607
    Module  3 : XBB31P 2HS
                PN=Z003509, SN=00479 from 20160614
    Module  4 : XBB31P 2HS
                PN=Z003509, SN=00480 from 20160614
    Module  5 : 13C
                PN=Z003527, SN=00339 from 20160511
    Module  6 : 15N
                PN=Z003533, SN=00340 from 20160624


Gradient Controller cable connections
--------------------------------------------------------------------
GCtrl1: connected to GAB in BSMS

RF cable connections (detected)
--------------------------------------------------------------------
SGU1 NORM output -> input 1 of transmitter 2 (BLAXH2H500/100/250 E 700-900MHZ BSMS/2 LOCK TRANSCEIVER 800 W1345097/0408 at TCP/IP 149.236.99.92)
SGU1 AUX  output -> input 2 of transmitter 1 (BLAX500 E 6-365MHZ INR W1345093/1140 at TCP/IP 149.236.99.93)
SGU2 NORM output -> input 2 of transmitter 2 (BLAXH2H500/100/250 E 700-900MHZ BSMS/2 LOCK TRANSCEIVER 800 W1345097/0408 at TCP/IP 149.236.99.92)
SGU2 AUX  output -> TUNE signal input of HPPR
SGU3 NORM output -> input 1 of transmitter 1 (BLAX500 E 6-365MHZ INR W1345093/1140 at TCP/IP 149.236.99.93)
SGU3 AUX  output -> input 3 of transmitter 2 (BLAXH2H500/100/250 E 700-900MHZ BSMS/2 LOCK TRANSCEIVER 800 W1345097/0408 at TCP/IP 149.236.99.92)
SGU4 NORM output -> input 3 of transmitter 1 (BLAX500 E 6-365MHZ INR W1345093/1140 at TCP/IP 149.236.99.93)
SGU4 AUX  output -> input 4 of transmitter 2 (BLAXH2H500/100/250 E 700-900MHZ BSMS/2 LOCK TRANSCEIVER 800 W1345097/0408 at TCP/IP 149.236.99.92)

Blanking cable connections (detected)
--------------------------------------------------------------------
transmitter 1 = BLAX500 E 6-365MHZ INR W1345093/1140 at TCP/IP 149.236.99.93:
- amplifier X-500W uses blanking 4

transmitter 2 = BLAXH2H500/100/250 E 700-900MHZ BSMS/2 LOCK TRANSCEIVER 800 W1345097/0408 at TCP/IP 149.236.99.92:
- amplifier 1H-100W uses blanking 2
- amplifier X-500W uses blanking 1
- amplifier 2H-250W uses blanking 7

transmitter 3 = BSMS/2 LOCK TRANSCEIVER 800 Z109893/00246 at TCP/IP 149.236.99.20:
- amplifier 2H-5W needs no blanking
