# Supplementary material for: Acylated Flavonoid Glycosides are the Main Pigments that Determine the Flower Colour of the Brazilian Native Tree Tibouchina pulchra (Cham.) Cogn
Source: Molecules. 2019 Feb 16;24(4):718. doi: 10.3390/molecules24040718 (PMC6412660; doi:10.3390/molecules24040718)
Supplement: Supplementary file 1 [file molecules-24-00718-s001.zip › Compound 17/11/cpdprg2]

#setphase
bilev "l31=(nsdone+ds)%4+1"
1 p63*0.5:sp14:0 pl=sp14
  lo to 1 times l31
  p63:sp31:0 pl=sp31
2 p63:sp31:150
  p63:sp31:60
  p63:sp31:150
  p63:sp31:0
  p63:sp31:0 
  p63:sp31:150
  p63:sp31:60
  p63:sp31:150
  p63:sp31:0
  p63:sp31:180 
  p63:sp31:330
  p63:sp31:240
  p63:sp31:330
  p63:sp31:180
  p63:sp31:180 
  p63:sp31:330
  p63:sp31:240
  p63:sp31:330
  p63:sp31:180
  p63:sp31:0
  jump to 2
