# Supplementary material for: Acylated Flavonoid Glycosides are the Main Pigments that Determine the Flower Colour of the Brazilian Native Tree Tibouchina pulchra (Cham.) Cogn
Source: Molecules. 2019 Feb 16;24(4):718. doi: 10.3390/molecules24040718 (PMC6412660; doi:10.3390/molecules24040718)
Supplement: Supplementary file 1 [file molecules-24-00718-s001.zip › Compound 17/11/pdata/1/auditp.txt]

##TITLE= Audit trail, TopSpin 3.5 pl 7
##JCAMPDX= 5.01
##ORIGIN= Bruker BioSpin GmbH
##OWNER= keras
$$ C:\Users\keras\Documents\NMR data\Chemistry\MHC\Fernanda/DTU800_090817_Chem_KERAS_MHC_F_1E/11/pdata/1/auditp.txt
##AUDIT TRAIL=  $$ (NUMBER, WHEN, WHO, WHERE, PROCESS, VERSION, WHAT)
(   1,<2017-08-09 21:31:22.009 +0200>,<nmrsu/Chem>,<DTU800>,<go4>,<TopSpin 3.5.6>,
      <created by zg
	started at 2017-08-09 20:18:01.908 +0200,
	POWCHK enabled, PULCHK disabled,
       configuration hash MD5:
       FB 27 51 D7 C1 66 7C F8 86 F2 67 C8 E1 AA 2E EE
       data hash MD5: 2K * 256
       D6 66 0F F1 CF 84 69 3F 1D DB 0A 4E DE 58 54 65>)
(   2,<2017-08-09 21:31:22.095 +0200>,<nmrsu/Chem>,<DTU800>,<audit>,<TopSpin 3.5.6>,
      <user comment:
       ICON-NMR User ID: Chem
       data hash MD5: 2K * 256
       D6 66 0F F1 CF 84 69 3F 1D DB 0A 4E DE 58 54 65>)
(   3,<2017-08-11 13:27:34.084 +0200>,<WIN\keras>,<KEMI-L1284570>,<proc2d>,<TopSpin 3.5.7>,
      <Start of raw data processing
       xf2 nd2d nodisp n F2: SI = 2K WDW = 4 SSB = 2 FT_mod = 6 PKNL = 1 PHC0 = 0 PHC1 = 0 F1: SI = 512
       data hash MD5: 2K * 512
       C9 FE F4 5D F4 B4 85 F2 B2 6E 6D B7 64 92 27 0C>)
(   4,<2017-08-11 13:27:49.847 +0200>,<WIN\keras>,<KEMI-L1284570>,<mddnmr>,<TopSpin 3.5.7>,
      <mdd: parameter modification due to missing license
       Mdd_mod = cs CsALG = IST
       data hash MD5: 2K * 512
       D1 2D 9C 44 8B 65 E5 B1 AF 11 16 A8 56 B6 A2 42>)
(   5,<2017-08-11 13:27:50.683 +0200>,<WIN\keras>,<KEMI-L1284570>,<proc2d>,<TopSpin 3.5.7>,
      <xf1 F1: SI = 512 ME_mod = 2 NCOEF = 60 WDW = 4 SSB = 2 FT_mod = 6 FCOR = 0.5 PHC0 = 0 PHC1 = 0
       data hash MD5: 2K * 512
       39 F6 77 17 22 6A F9 38 04 12 BA 56 22 43 46 9A>)
(   6,<2017-08-11 13:28:08.915 +0200>,<WIN\keras>,<KEMI-L1284570>,<proc2d>,<TopSpin 3.5.7>,
      <xht1
       data hash MD5: 2K * 512
       39 F6 77 17 22 6A F9 38 04 12 BA 56 22 43 46 9A>)
(   7,<2017-08-11 13:28:09.921 +0200>,<WIN\keras>,<KEMI-L1284570>,<proc2d>,<TopSpin 3.5.7>,
      <xht2
       data hash MD5: 2K * 512
       39 F6 77 17 22 6A F9 38 04 12 BA 56 22 43 46 9A>)
(   8,<2017-08-11 13:28:19.442 +0200>,<WIN\keras>,<KEMI-L1284570>,<proc2d>,<TopSpin 3.5.7>,
      <pk2 fgphup F2: PHC0 = 54.75 PHC1 = 0
       data hash MD5: 2K * 512
       3A 5B 13 B1 CA F9 9B 9C 3A 19 C7 0C 88 B7 CF E0>)
(   9,<2017-08-11 13:35:55.189 +0200>,<WIN\keras>,<KEMI-L1284570>,<audit>,<TopSpin 3.5.7>,
      <user comment:
       TITLE=1E
       HSQCTITLE_END
       data hash MD5: 2K * 512
       3A 5B 13 B1 CA F9 9B 9C 3A 19 C7 0C 88 B7 CF E0>)
(  10,<2017-08-11 13:35:56.748 +0200>,<WIN\keras>,<KEMI-L1284570>,<audit>,<TopSpin 3.5.7>,
      <user comment:
       TITLE=1E
       HSQCTITLE_END
       data hash MD5: 2K * 512
       3A 5B 13 B1 CA F9 9B 9C 3A 19 C7 0C 88 B7 CF E0>)
##END=

$$ hash MD5
$$ C2 42 1E 0C 6E 0C A0 73 71 C7 64 73 22 44 66 1C
