# Supplementary material for: Acylated Flavonoid Glycosides are the Main Pigments that Determine the Flower Colour of the Brazilian Native Tree Tibouchina pulchra (Cham.) Cogn
Source: Molecules. 2019 Feb 16;24(4):718. doi: 10.3390/molecules24040718 (PMC6412660; doi:10.3390/molecules24040718)
Supplement: Supplementary file 1 [file molecules-24-00718-s001.zip › Compound 17/11/pdata/1/clevels]

##TITLE= Parameter file, TopSpin 3.5 pl 7
##JCAMPDX= 5.0
##DATATYPE= Parameter Values
##NPOINTS= 16	$$ modification sequence number
##ORIGIN= Bruker BioSpin GmbH
##OWNER= keras
$$ 2017-08-11 13:28:05.533 +0200  WIN\keras@KEMI-L1284570
$$ C:/Users/keras/Documents/NMR data/Chemistry/MHC/Fernanda/DTU800_090817_Chem_KERAS_MHC_F_1E/11/pdata/1/clevels
$$ process C:\Bruker\TopSpin3.5pl7\prog\mod\dataserver.exe
##$LEVELS= (0..255)
-11295324 -9412770 -7843975 -6536645.8 -5447204.9 -4539337.4 -3782781.2
-3152317.6 -2626931.4 -2189109.5 -1824257.9 -1520214.9 -1266845.8 -1055704.8
-879754 -733128.3 -610940.3 -509116.9 -424264.1 -353553.4 353553.4 424264.1
509116.9 610940.3 733128.3 879754 1055704.8 1266845.8 1520214.9 1824257.9
2189109.5 2626931.4 3152317.6 3782781.2 4539337.4 5447204.9 6536645.8 7843975
9412770 11295324 0 0 0 0 0 0 0 0 0 0 0 0 0 0 0 0 0 0 0 0 0 0 0 0 0 0 0
0 0 0 0 0 0 0 0 0 0 0 0 0 0 0 0 0 0 0 0 0 0 0 0 0 0 0 0 0 0 0 0 0 0 0 0
0 0 0 0 0 0 0 0 0 0 0 0 0 0 0 0 0 0 0 0 0 0 0 0 0 0 0 0 0 0 0 0 0 0 0 0
0 0 0 0 0 0 0 0 0 0 0 0 0 0 0 0 0 0 0 0 0 0 0 0 0 0 0 0 0 0 0 0 0 0 0 0
0 0 0 0 0 0 0 0 0 0 0 0 0 0 0 0 0 0 0 0 0 0 0 0 0 0 0 0 0 0 0 0 0 0 0 0
0 0 0 0 0 0 0 0 0 0 0 0 0 0 0 0 0 0 0 0 0 0 0 0 0 0 0 0 0 0 0 0 0 0 0 0
0 0 0 0 0 0 0 0 0
##$LEVSIGN= 3
##$MAXLEV= 20
##$METHOD= 0
##$NEGBASE= -353553.4
##$NEGINCR= 1.2
##$POSBASE= 353553.4
##$POSINCR= 1.2
##END=
