# Supplementary material for: Acylated Flavonoid Glycosides are the Main Pigments that Determine the Flower Colour of the Brazilian Native Tree Tibouchina pulchra (Cham.) Cogn
Source: Molecules. 2019 Feb 16;24(4):718. doi: 10.3390/molecules24040718 (PMC6412660; doi:10.3390/molecules24040718)
Supplement: Supplementary file 1 [file molecules-24-00718-s001.zip › Compound 17/11/spnam14]

##TITLE= sm. Chirp: 48kHz, 1.5ms
##JCAMP-DX= 5.00 Bruker JCAMP library
##DATA TYPE= Shape Data
##ORIGIN= Bruker BioSpin GmbH
##OWNER= <demo>
##DATE= 2010/01/21
##TIME= 18:38:06
##$SHAPE_PARAMETERS= Type: SmoothedChirp ; Total Sweep-Width [Hz] 48000.0 ; Length of Pulse [usec] 1500.0 ; % to be smoothed 20.0 ; 1=High to low field, -1=Low to high field -1.0 ; smoothing 0.0
##MINX= 0.000000E00
##MAXX= 1.000000E02
##MINY= 8.100000E-04
##MAXY= 3.592801E02
##$SHAPE_EXMODE= Adiabatic
##$SHAPE_TOTROT= 1.800000E02
##$SHAPE_TYPE= Inversion
##$SHAPE_USER_DEF= 
##$SHAPE_REPHFAC= 
##$SHAPE_BWFAC= 5.758200E01
##$SHAPE_BWFAC50= 
##$SHAPE_INTEGFAC= 8.527723E-02
##$SHAPE_MODE= 0
##NPOINTS= 2000
##XYPOINTS= (XY..XY)
0.000000E00, 3.567608E02
3.936823E-01, 3.502873E02
7.873584E-01, 3.438203E02
1.181022E00, 3.373597E02
1.574668E00, 3.309056E02
1.968289E00, 3.244580E02
2.361880E00, 3.180169E02
2.755434E00, 3.115823E02
3.148946E00, 3.051541E02
3.542408E00, 2.987324E02
3.935816E00, 2.923172E02
4.329163E00, 2.859085E02
4.722442E00, 2.795063E02
5.115649E00, 2.731105E02
5.508776E00, 2.667212E02
5.901818E00, 2.603384E02
6.294768E00, 2.539621E02
6.687621E00, 2.475922E02
7.080370E00, 2.412289E02
7.473009E00, 2.348720E02
7.865533E00, 2.285216E02
8.257935E00, 2.221777E02
8.650208E00, 2.158403E02
9.042348E00, 2.095093E02
9.434347E00, 2.031848E02
9.826200E00, 1.968668E02
1.021790E01, 1.905553E02
1.060944E01, 1.842502E02
1.100082E01, 1.779517E02
1.139203E01, 1.716596E02
1.178306E01, 1.653740E02
1.217391E01, 1.590949E02
1.256457E01, 1.528223E02
1.295503E01, 1.465561E02
1.334530E01, 1.402964E02
1.373536E01, 1.340432E02
1.412520E01, 1.277965E02
1.451483E01, 1.215563E02
1.490423E01, 1.153225E02
1.529340E01, 1.090952E02
1.568233E01, 1.028744E02
1.607102E01, 9.666009E01
1.645946E01, 9.045225E01
1.684764E01, 8.425089E01
1.723557E01, 7.805601E01
1.762323E01, 7.186761E01
1.801061E01, 6.568569E01
1.839771E01, 5.951025E01
1.878453E01, 5.334129E01
1.917106E01, 4.717881E01
1.955729E01, 4.102281E01
1.994322E01, 3.487329E01
2.032884E01, 2.873025E01
2.071415E01, 2.259369E01
2.109913E01, 1.646361E01
2.148379E01, 1.034001E01
2.186811E01, 4.222890E00
2.225209E01, 3.581123E02
2.263573E01, 3.520081E02
2.301902E01, 3.459104E02
2.340195E01, 3.398192E02
2.378452E01, 3.337345E02
2.416672E01, 3.276562E02
2.454855E01, 3.215845E02
2.492999E01, 3.155192E02
2.531105E01, 3.094604E02
2.569172E01, 3.034081E02
2.607199E01, 2.973623E02
2.645185E01, 2.913229E02
2.683131E01, 2.852900E02
2.721035E01, 2.792636E02
2.758896E01, 2.732437E02
2.796715E01, 2.672303E02
2.834491E01, 2.612233E02
2.872223E01, 2.552228E02
2.909910E01, 2.492288E02
2.947552E01, 2.432413E02
2.985148E01, 2.372602E02
3.022698E01, 2.312857E02
3.060201E01, 2.253176E02
3.097657E01, 2.193560E02
3.135065E01, 2.134009E02
3.172424E01, 2.074523E02
3.209734E01, 2.015101E02
3.246995E01, 1.955744E02
3.284205E01, 1.896452E02
3.321364E01, 1.837225E02
3.358471E01, 1.778063E02
3.395527E01, 1.718965E02
3.432530E01, 1.659932E02
3.469480E01, 1.600964E02
3.506376E01, 1.542061E02
3.543217E01, 1.483223E02
3.580004E01, 1.424449E02
3.616735E01, 1.365740E02
3.653410E01, 1.307096E02
3.690029E01, 1.248517E02
3.726590E01, 1.190003E02
3.763094E01, 1.131553E02
3.799539E01, 1.073168E02
3.835925E01, 1.014848E02
3.872252E01, 9.565929E01
3.908519E01, 8.984025E01
3.944726E01, 8.402769E01
3.980871E01, 7.822161E01
4.016954E01, 7.242201E01
4.052975E01, 6.662889E01
4.088934E01, 6.084225E01
4.124829E01, 5.506209E01
4.160660E01, 4.928841E01
4.196427E01, 4.352121E01
4.232128E01, 3.776049E01
4.267764E01, 3.200625E01
4.303334E01, 2.625849E01
4.338837E01, 2.051721E01
4.374273E01, 1.478241E01
4.409641E01, 9.054090E00
4.444941E01, 3.332250E00
4.480172E01, 3.576169E02
4.515334E01, 3.519080E02
4.550425E01, 3.462056E02
4.585446E01, 3.405097E02
4.620396E01, 3.348202E02
4.655274E01, 3.291373E02
4.690080E01, 3.234608E02
4.724814E01, 3.177908E02
4.759474E01, 3.121273E02
4.794060E01, 3.064703E02
4.828573E01, 3.008197E02
4.863010E01, 2.951756E02
4.897372E01, 2.895380E02
4.931658E01, 2.839069E02
4.965867E01, 2.782823E02
5.000000E01, 2.726641E02
5.034055E01, 2.670524E02
5.068032E01, 2.614472E02
5.101931E01, 2.558485E02
5.135750E01, 2.502562E02
5.169490E01, 2.446705E02
5.203150E01, 2.390912E02
5.236729E01, 2.335184E02
5.270227E01, 2.279521E02
5.303643E01, 2.223922E02
5.336978E01, 2.168389E02
5.370229E01, 2.112920E02
5.403397E01, 2.057516E02
5.436481E01, 2.002177E02
5.469482E01, 1.946902E02
5.502397E01, 1.891693E02
5.535227E01, 1.836548E02
5.567971E01, 1.781468E02
5.600629E01, 1.726453E02
5.633201E01, 1.671503E02
5.665684E01, 1.616617E02
5.698081E01, 1.561796E02
5.730388E01, 1.507040E02
5.762607E01, 1.452349E02
5.794737E01, 1.397723E02
5.826777E01, 1.343161E02
5.858726E01, 1.288664E02
5.890585E01, 1.234232E02
5.922353E01, 1.179865E02
5.954028E01, 1.125563E02
5.985612E01, 1.071325E02
6.017102E01, 1.017152E02
6.048499E01, 9.630441E01
6.079803E01, 9.090009E01
6.111012E01, 8.550225E01
6.142127E01, 8.011089E01
6.173147E01, 7.472601E01
6.204070E01, 6.934761E01
6.234898E01, 6.397569E01
6.265629E01, 5.861025E01
6.296263E01, 5.325129E01
6.326799E01, 4.789881E01
6.357237E01, 4.255281E01
6.387577E01, 3.721329E01
6.417818E01, 3.188025E01
6.447959E01, 2.655369E01
6.478001E01, 2.123361E01
6.507941E01, 1.592001E01
6.537782E01, 1.061289E01
6.567520E01, 5.312250E00
6.597157E01, 1.809000E-02
6.626692E01, 3.547304E02
6.656124E01, 3.494492E02
6.685453E01, 3.441745E02
6.714678E01, 3.389062E02
6.743799E01, 3.336445E02
6.772816E01, 3.283892E02
6.801727E01, 3.231404E02
6.830534E01, 3.178981E02
6.859234E01, 3.126623E02
6.887828E01, 3.074329E02
6.916315E01, 3.022100E02
6.944696E01, 2.969936E02
6.972968E01, 2.917837E02
7.001132E01, 2.865802E02
7.029188E01, 2.813833E02
7.057135E01, 2.761928E02
7.084973E01, 2.710088E02
7.112701E01, 2.658313E02
7.140318E01, 2.606602E02
7.167825E01, 2.554957E02
7.195221E01, 2.503376E02
7.222505E01, 2.451860E02
7.249678E01, 2.400409E02
7.276738E01, 2.349023E02
7.303685E01, 2.297701E02
7.330519E01, 2.246444E02
7.357239E01, 2.195252E02
7.383845E01, 2.144125E02
7.410337E01, 2.093062E02
7.436714E01, 2.042065E02
7.462976E01, 1.991132E02
7.489122E01, 1.940264E02
7.515152E01, 1.889461E02
7.541066E01, 1.838722E02
7.566863E01, 1.788049E02
7.592542E01, 1.737440E02
7.618104E01, 1.686896E02
7.643548E01, 1.636417E02
7.668873E01, 1.586002E02
7.694079E01, 1.535653E02
7.719167E01, 1.485368E02
7.744134E01, 1.435148E02
7.768981E01, 1.384993E02
7.793709E01, 1.334903E02
7.818315E01, 1.284877E02
7.842800E01, 1.234916E02
7.867163E01, 1.185020E02
7.891405E01, 1.135189E02
7.915524E01, 1.085422E02
7.939521E01, 1.035721E02
7.963395E01, 9.860841E01
7.987145E01, 9.365121E01
8.010771E01, 8.870049E01
8.034273E01, 8.375625E01
8.057651E01, 7.881849E01
8.080904E01, 7.388721E01
8.104031E01, 6.896241E01
8.127033E01, 6.404409E01
8.149909E01, 5.913225E01
8.172659E01, 5.422689E01
8.195282E01, 4.932801E01
8.217778E01, 4.443561E01
8.240147E01, 3.954969E01
8.262388E01, 3.467025E01
8.284501E01, 2.979729E01
8.306485E01, 2.493081E01
8.328341E01, 2.007081E01
8.350068E01, 1.521729E01
8.371665E01, 1.037025E01
8.393132E01, 5.529690E00
8.414470E01, 6.956100E-01
8.435677E01, 3.558680E02
8.456753E01, 3.510469E02
8.477698E01, 3.462322E02
8.498512E01, 3.414241E02
8.519194E01, 3.366224E02
8.539744E01, 3.318272E02
8.560162E01, 3.270385E02
8.580447E01, 3.222563E02
8.600599E01, 3.174805E02
8.620618E01, 3.127112E02
8.640503E01, 3.079484E02
8.660254E01, 3.031921E02
8.679871E01, 2.984423E02
8.699354E01, 2.936989E02
8.718701E01, 2.889620E02
8.737914E01, 2.842316E02
8.756991E01, 2.795077E02
8.775932E01, 2.747902E02
8.794738E01, 2.700793E02
8.813407E01, 2.653748E02
8.831939E01, 2.606768E02
8.850335E01, 2.559853E02
8.868593E01, 2.513003E02
8.886714E01, 2.466217E02
8.904697E01, 2.419496E02
8.922542E01, 2.372840E02
8.940249E01, 2.326249E02
8.957818E01, 2.279722E02
8.975247E01, 2.233261E02
8.992538E01, 2.186864E02
9.009689E01, 2.140532E02
9.026700E01, 2.094265E02
9.043572E01, 2.048063E02
9.060303E01, 2.001925E02
9.076894E01, 1.955852E02
9.093344E01, 1.909844E02
9.109653E01, 1.863901E02
9.125822E01, 1.818023E02
9.141848E01, 1.772209E02
9.157733E01, 1.726460E02
9.173476E01, 1.680776E02
9.189077E01, 1.635157E02
9.204536E01, 1.589602E02
9.219852E01, 1.544113E02
9.235024E01, 1.498688E02
9.250054E01, 1.453328E02
9.264941E01, 1.408033E02
9.279684E01, 1.362803E02
9.294283E01, 1.317637E02
9.308737E01, 1.272536E02
9.323048E01, 1.227500E02
9.337214E01, 1.182529E02
9.351236E01, 1.137622E02
9.365112E01, 1.092781E02
9.378844E01, 1.048004E02
9.392430E01, 1.003292E02
9.405870E01, 9.586449E01
9.419165E01, 9.140625E01
9.432314E01, 8.695449E01
9.445316E01, 8.250921E01
9.458172E01, 7.807041E01
9.470882E01, 7.363809E01
9.483445E01, 6.921225E01
9.495861E01, 6.479289E01
9.508129E01, 6.038001E01
9.520250E01, 5.597361E01
9.532224E01, 5.157369E01
9.544050E01, 4.718025E01
9.555728E01, 4.279329E01
9.567258E01, 3.841281E01
9.578640E01, 3.403881E01
9.589873E01, 2.967129E01
9.600957E01, 2.531025E01
9.611893E01, 2.095569E01
9.622680E01, 1.660761E01
9.633318E01, 1.226601E01
9.643806E01, 7.930890E00
9.654145E01, 3.602250E00
9.664334E01, 3.592801E02
9.674374E01, 3.549644E02
9.684263E01, 3.506552E02
9.694003E01, 3.463525E02
9.703592E01, 3.420563E02
9.713031E01, 3.377665E02
9.722319E01, 3.334832E02
9.731457E01, 3.292064E02
9.740443E01, 3.249361E02
9.749279E01, 3.206722E02
9.757964E01, 3.164149E02
9.766497E01, 3.121640E02
9.774879E01, 3.079196E02
9.783110E01, 3.036817E02
9.791189E01, 2.994503E02
9.799116E01, 2.952253E02
9.806892E01, 2.910068E02
9.814515E01, 2.867948E02
9.821986E01, 2.825893E02
9.829305E01, 2.783902E02
9.836472E01, 2.741977E02
9.843486E01, 2.700116E02
9.850348E01, 2.658320E02
9.857057E01, 2.616589E02
9.863613E01, 2.574922E02
9.870016E01, 2.533321E02
9.876267E01, 2.491784E02
9.882364E01, 2.450312E02
9.888308E01, 2.408905E02
9.894099E01, 2.367563E02
9.899737E01, 2.326285E02
9.905221E01, 2.285072E02
9.910551E01, 2.243924E02
9.915728E01, 2.202841E02
9.920752E01, 2.161823E02
9.925621E01, 2.120869E02
9.930337E01, 2.079980E02
9.934899E01, 2.039156E02
9.939307E01, 1.998397E02
9.943561E01, 1.957703E02
9.947660E01, 1.917073E02
9.951606E01, 1.876508E02
9.955397E01, 1.836008E02
9.959034E01, 1.795573E02
9.962517E01, 1.755203E02
9.965845E01, 1.714897E02
9.969019E01, 1.674656E02
9.972038E01, 1.634480E02
9.974903E01, 1.594369E02
9.977613E01, 1.554322E02
9.980168E01, 1.514341E02
9.982569E01, 1.474424E02
9.984815E01, 1.434572E02
9.986906E01, 1.394785E02
9.988843E01, 1.355062E02
9.990625E01, 1.315405E02
9.992252E01, 1.275812E02
9.993724E01, 1.236284E02
9.995041E01, 1.196821E02
9.996203E01, 1.157423E02
9.997210E01, 1.118089E02
9.998063E01, 1.078820E02
9.998760E01, 1.039616E02
9.999303E01, 1.000477E02
9.999690E01, 9.614025E01
9.999923E01, 9.223929E01
1.000000E02, 8.834481E01
1.000000E02, 8.445681E01
1.000000E02, 8.057529E01
1.000000E02, 7.670025E01
1.000000E02, 7.283169E01
1.000000E02, 6.896961E01
1.000000E02, 6.511401E01
1.000000E02, 6.126489E01
1.000000E02, 5.742225E01
1.000000E02, 5.358609E01
1.000000E02, 4.975641E01
1.000000E02, 4.593321E01
1.000000E02, 4.211649E01
1.000000E02, 3.830625E01
1.000000E02, 3.450249E01
1.000000E02, 3.070521E01
1.000000E02, 2.691441E01
1.000000E02, 2.313009E01
1.000000E02, 1.935225E01
1.000000E02, 1.558089E01
1.000000E02, 1.181601E01
1.000000E02, 8.057610E00
1.000000E02, 4.305690E00
1.000000E02, 5.602500E-01
1.000000E02, 3.568213E02
1.000000E02, 3.530888E02
1.000000E02, 3.493628E02
1.000000E02, 3.456433E02
1.000000E02, 3.419302E02
1.000000E02, 3.382237E02
1.000000E02, 3.345236E02
1.000000E02, 3.308300E02
1.000000E02, 3.271429E02
1.000000E02, 3.234623E02
1.000000E02, 3.197881E02
1.000000E02, 3.161204E02
1.000000E02, 3.124592E02
1.000000E02, 3.088045E02
1.000000E02, 3.051562E02
1.000000E02, 3.015145E02
1.000000E02, 2.978792E02
1.000000E02, 2.942504E02
1.000000E02, 2.906281E02
1.000000E02, 2.870122E02
1.000000E02, 2.834029E02
1.000000E02, 2.798000E02
1.000000E02, 2.762036E02
1.000000E02, 2.726137E02
1.000000E02, 2.690303E02
1.000000E02, 2.654533E02
1.000000E02, 2.618828E02
1.000000E02, 2.583188E02
1.000000E02, 2.547613E02
1.000000E02, 2.512103E02
1.000000E02, 2.476657E02
1.000000E02, 2.441276E02
1.000000E02, 2.405960E02
1.000000E02, 2.370709E02
1.000000E02, 2.335522E02
1.000000E02, 2.300401E02
1.000000E02, 2.265344E02
1.000000E02, 2.230352E02
1.000000E02, 2.195425E02
1.000000E02, 2.160562E02
1.000000E02, 2.125765E02
1.000000E02, 2.091032E02
1.000000E02, 2.056364E02
1.000000E02, 2.021761E02
1.000000E02, 1.987222E02
1.000000E02, 1.952749E02
1.000000E02, 1.918340E02
1.000000E02, 1.883996E02
1.000000E02, 1.849717E02
1.000000E02, 1.815503E02
1.000000E02, 1.781353E02
1.000000E02, 1.747268E02
1.000000E02, 1.713248E02
1.000000E02, 1.679293E02
1.000000E02, 1.645403E02
1.000000E02, 1.611577E02
1.000000E02, 1.577816E02
1.000000E02, 1.544120E02
1.000000E02, 1.510489E02
1.000000E02, 1.476923E02
1.000000E02, 1.443421E02
1.000000E02, 1.409984E02
1.000000E02, 1.376612E02
1.000000E02, 1.343305E02
1.000000E02, 1.310062E02
1.000000E02, 1.276885E02
1.000000E02, 1.243772E02
1.000000E02, 1.210724E02
1.000000E02, 1.177741E02
1.000000E02, 1.144822E02
1.000000E02, 1.111969E02
1.000000E02, 1.079180E02
1.000000E02, 1.046456E02
1.000000E02, 1.013797E02
1.000000E02, 9.812025E01
1.000000E02, 9.486729E01
1.000000E02, 9.162081E01
1.000000E02, 8.838081E01
1.000000E02, 8.514729E01
1.000000E02, 8.192025E01
1.000000E02, 7.869969E01
1.000000E02, 7.548561E01
1.000000E02, 7.227801E01
1.000000E02, 6.907689E01
1.000000E02, 6.588225E01
1.000000E02, 6.269409E01
1.000000E02, 5.951241E01
1.000000E02, 5.633721E01
1.000000E02, 5.316849E01
1.000000E02, 5.000625E01
1.000000E02, 4.685049E01
1.000000E02, 4.370121E01
1.000000E02, 4.055841E01
1.000000E02, 3.742209E01
1.000000E02, 3.429225E01
1.000000E02, 3.116889E01
1.000000E02, 2.805201E01
1.000000E02, 2.494161E01
1.000000E02, 2.183769E01
1.000000E02, 1.874025E01
1.000000E02, 1.564929E01
1.000000E02, 1.256481E01
1.000000E02, 9.486810E00
1.000000E02, 6.415290E00
1.000000E02, 3.350250E00
1.000000E02, 2.916900E-01
1.000000E02, 3.572396E02
1.000000E02, 3.541940E02
1.000000E02, 3.511549E02
1.000000E02, 3.481222E02
1.000000E02, 3.450961E02
1.000000E02, 3.420764E02
1.000000E02, 3.390632E02
1.000000E02, 3.360565E02
1.000000E02, 3.330563E02
1.000000E02, 3.300625E02
1.000000E02, 3.270752E02
1.000000E02, 3.240944E02
1.000000E02, 3.211201E02
1.000000E02, 3.181522E02
1.000000E02, 3.151909E02
1.000000E02, 3.122360E02
1.000000E02, 3.092876E02
1.000000E02, 3.063457E02
1.000000E02, 3.034102E02
1.000000E02, 3.004813E02
1.000000E02, 2.975588E02
1.000000E02, 2.946428E02
1.000000E02, 2.917333E02
1.000000E02, 2.888302E02
1.000000E02, 2.859337E02
1.000000E02, 2.830436E02
1.000000E02, 2.801600E02
1.000000E02, 2.772829E02
1.000000E02, 2.744123E02
1.000000E02, 2.715481E02
1.000000E02, 2.686904E02
1.000000E02, 2.658392E02
1.000000E02, 2.629945E02
1.000000E02, 2.601562E02
1.000000E02, 2.573245E02
1.000000E02, 2.544992E02
1.000000E02, 2.516804E02
1.000000E02, 2.488681E02
1.000000E02, 2.460622E02
1.000000E02, 2.432629E02
1.000000E02, 2.404700E02
1.000000E02, 2.376836E02
1.000000E02, 2.349037E02
1.000000E02, 2.321303E02
1.000000E02, 2.293633E02
1.000000E02, 2.266028E02
1.000000E02, 2.238488E02
1.000000E02, 2.211013E02
1.000000E02, 2.183602E02
1.000000E02, 2.156257E02
1.000000E02, 2.128976E02
1.000000E02, 2.101760E02
1.000000E02, 2.074609E02
1.000000E02, 2.047522E02
1.000000E02, 2.020501E02
1.000000E02, 1.993544E02
1.000000E02, 1.966652E02
1.000000E02, 1.939825E02
1.000000E02, 1.913062E02
1.000000E02, 1.886365E02
1.000000E02, 1.859732E02
1.000000E02, 1.833164E02
1.000000E02, 1.806661E02
1.000000E02, 1.780223E02
1.000000E02, 1.753849E02
1.000000E02, 1.727540E02
1.000000E02, 1.701296E02
1.000000E02, 1.675117E02
1.000000E02, 1.649003E02
1.000000E02, 1.622953E02
1.000000E02, 1.596968E02
1.000000E02, 1.571048E02
1.000000E02, 1.545193E02
1.000000E02, 1.519402E02
1.000000E02, 1.493677E02
1.000000E02, 1.468016E02
1.000000E02, 1.442420E02
1.000000E02, 1.416889E02
1.000000E02, 1.391422E02
1.000000E02, 1.366021E02
1.000000E02, 1.340684E02
1.000000E02, 1.315412E02
1.000000E02, 1.290205E02
1.000000E02, 1.265063E02
1.000000E02, 1.239985E02
1.000000E02, 1.214972E02
1.000000E02, 1.190024E02
1.000000E02, 1.165141E02
1.000000E02, 1.140323E02
1.000000E02, 1.115569E02
1.000000E02, 1.090880E02
1.000000E02, 1.066256E02
1.000000E02, 1.041697E02
1.000000E02, 1.017203E02
1.000000E02, 9.927729E01
1.000000E02, 9.684081E01
1.000000E02, 9.441081E01
1.000000E02, 9.198729E01
1.000000E02, 8.957025E01
1.000000E02, 8.715969E01
1.000000E02, 8.475561E01
1.000000E02, 8.235801E01
1.000000E02, 7.996689E01
1.000000E02, 7.758225E01
1.000000E02, 7.520409E01
1.000000E02, 7.283241E01
1.000000E02, 7.046721E01
1.000000E02, 6.810849E01
1.000000E02, 6.575625E01
1.000000E02, 6.341049E01
1.000000E02, 6.107121E01
1.000000E02, 5.873841E01
1.000000E02, 5.641209E01
1.000000E02, 5.409225E01
1.000000E02, 5.177889E01
1.000000E02, 4.947201E01
1.000000E02, 4.717161E01
1.000000E02, 4.487769E01
1.000000E02, 4.259025E01
1.000000E02, 4.030929E01
1.000000E02, 3.803481E01
1.000000E02, 3.576681E01
1.000000E02, 3.350529E01
1.000000E02, 3.125025E01
1.000000E02, 2.900169E01
1.000000E02, 2.675961E01
1.000000E02, 2.452401E01
1.000000E02, 2.229489E01
1.000000E02, 2.007225E01
1.000000E02, 1.785609E01
1.000000E02, 1.564641E01
1.000000E02, 1.344321E01
1.000000E02, 1.124649E01
1.000000E02, 9.056250E00
1.000000E02, 6.872490E00
1.000000E02, 4.695210E00
1.000000E02, 2.524410E00
1.000000E02, 3.600900E-01
1.000000E02, 3.582023E02
1.000000E02, 3.560509E02
1.000000E02, 3.539060E02
1.000000E02, 3.517676E02
1.000000E02, 3.496357E02
1.000000E02, 3.475103E02
1.000000E02, 3.453913E02
1.000000E02, 3.432788E02
1.000000E02, 3.411728E02
1.000000E02, 3.390733E02
1.000000E02, 3.369802E02
1.000000E02, 3.348937E02
1.000000E02, 3.328136E02
1.000000E02, 3.307400E02
1.000000E02, 3.286729E02
1.000000E02, 3.266122E02
1.000000E02, 3.245581E02
1.000000E02, 3.225104E02
1.000000E02, 3.204692E02
1.000000E02, 3.184345E02
1.000000E02, 3.164063E02
1.000000E02, 3.143845E02
1.000000E02, 3.123692E02
1.000000E02, 3.103604E02
1.000000E02, 3.083581E02
1.000000E02, 3.063622E02
1.000000E02, 3.043729E02
1.000000E02, 3.023900E02
1.000000E02, 3.004136E02
1.000000E02, 2.984437E02
1.000000E02, 2.964802E02
1.000000E02, 2.945233E02
1.000000E02, 2.925728E02
1.000000E02, 2.906288E02
1.000000E02, 2.886913E02
1.000000E02, 2.867603E02
1.000000E02, 2.848357E02
1.000000E02, 2.829176E02
1.000000E02, 2.810060E02
1.000000E02, 2.791009E02
1.000000E02, 2.772022E02
1.000000E02, 2.753101E02
1.000000E02, 2.734244E02
1.000000E02, 2.715452E02
1.000000E02, 2.696725E02
1.000000E02, 2.678062E02
1.000000E02, 2.659465E02
1.000000E02, 2.640932E02
1.000000E02, 2.622464E02
1.000000E02, 2.604061E02
1.000000E02, 2.585722E02
1.000000E02, 2.567449E02
1.000000E02, 2.549240E02
1.000000E02, 2.531096E02
1.000000E02, 2.513017E02
1.000000E02, 2.495003E02
1.000000E02, 2.477053E02
1.000000E02, 2.459168E02
1.000000E02, 2.441348E02
1.000000E02, 2.423593E02
1.000000E02, 2.405902E02
1.000000E02, 2.388277E02
1.000000E02, 2.370716E02
1.000000E02, 2.353220E02
1.000000E02, 2.335789E02
1.000000E02, 2.318422E02
1.000000E02, 2.301121E02
1.000000E02, 2.283884E02
1.000000E02, 2.266712E02
1.000000E02, 2.249605E02
1.000000E02, 2.232562E02
1.000000E02, 2.215585E02
1.000000E02, 2.198672E02
1.000000E02, 2.181824E02
1.000000E02, 2.165041E02
1.000000E02, 2.148322E02
1.000000E02, 2.131669E02
1.000000E02, 2.115080E02
1.000000E02, 2.098556E02
1.000000E02, 2.082097E02
1.000000E02, 2.065703E02
1.000000E02, 2.049373E02
1.000000E02, 2.033108E02
1.000000E02, 2.016908E02
1.000000E02, 2.000773E02
1.000000E02, 1.984702E02
1.000000E02, 1.968697E02
1.000000E02, 1.952756E02
1.000000E02, 1.936880E02
1.000000E02, 1.921069E02
1.000000E02, 1.905323E02
1.000000E02, 1.889641E02
1.000000E02, 1.874024E02
1.000000E02, 1.858472E02
1.000000E02, 1.842985E02
1.000000E02, 1.827563E02
1.000000E02, 1.812205E02
1.000000E02, 1.796912E02
1.000000E02, 1.781684E02
1.000000E02, 1.766521E02
1.000000E02, 1.751422E02
1.000000E02, 1.736389E02
1.000000E02, 1.721420E02
1.000000E02, 1.706516E02
1.000000E02, 1.691677E02
1.000000E02, 1.676903E02
1.000000E02, 1.662193E02
1.000000E02, 1.647548E02
1.000000E02, 1.632968E02
1.000000E02, 1.618453E02
1.000000E02, 1.604002E02
1.000000E02, 1.589617E02
1.000000E02, 1.575296E02
1.000000E02, 1.561040E02
1.000000E02, 1.546849E02
1.000000E02, 1.532722E02
1.000000E02, 1.518661E02
1.000000E02, 1.504664E02
1.000000E02, 1.490732E02
1.000000E02, 1.476865E02
1.000000E02, 1.463062E02
1.000000E02, 1.449325E02
1.000000E02, 1.435652E02
1.000000E02, 1.422044E02
1.000000E02, 1.408501E02
1.000000E02, 1.395022E02
1.000000E02, 1.381609E02
1.000000E02, 1.368260E02
1.000000E02, 1.354976E02
1.000000E02, 1.341757E02
1.000000E02, 1.328602E02
1.000000E02, 1.315513E02
1.000000E02, 1.302488E02
1.000000E02, 1.289528E02
1.000000E02, 1.276633E02
1.000000E02, 1.263802E02
1.000000E02, 1.251037E02
1.000000E02, 1.238336E02
1.000000E02, 1.225700E02
1.000000E02, 1.213129E02
1.000000E02, 1.200622E02
1.000000E02, 1.188181E02
1.000000E02, 1.175804E02
1.000000E02, 1.163492E02
1.000000E02, 1.151245E02
1.000000E02, 1.139063E02
1.000000E02, 1.126945E02
1.000000E02, 1.114892E02
1.000000E02, 1.102904E02
1.000000E02, 1.090981E02
1.000000E02, 1.079122E02
1.000000E02, 1.067329E02
1.000000E02, 1.055600E02
1.000000E02, 1.043936E02
1.000000E02, 1.032337E02
1.000000E02, 1.020802E02
1.000000E02, 1.009333E02
1.000000E02, 9.979281E01
1.000000E02, 9.865881E01
1.000000E02, 9.753129E01
1.000000E02, 9.641025E01
1.000000E02, 9.529569E01
1.000000E02, 9.418761E01
1.000000E02, 9.308601E01
1.000000E02, 9.199089E01
1.000000E02, 9.090225E01
1.000000E02, 8.982009E01
1.000000E02, 8.874441E01
1.000000E02, 8.767521E01
1.000000E02, 8.661249E01
1.000000E02, 8.555625E01
1.000000E02, 8.450649E01
1.000000E02, 8.346321E01
1.000000E02, 8.242641E01
1.000000E02, 8.139609E01
1.000000E02, 8.037225E01
1.000000E02, 7.935489E01
1.000000E02, 7.834401E01
1.000000E02, 7.733961E01
1.000000E02, 7.634169E01
1.000000E02, 7.535025E01
1.000000E02, 7.436529E01
1.000000E02, 7.338681E01
1.000000E02, 7.241481E01
1.000000E02, 7.144929E01
1.000000E02, 7.049025E01
1.000000E02, 6.953769E01
1.000000E02, 6.859161E01
1.000000E02, 6.765201E01
1.000000E02, 6.671889E01
1.000000E02, 6.579225E01
1.000000E02, 6.487209E01
1.000000E02, 6.395841E01
1.000000E02, 6.305121E01
1.000000E02, 6.215049E01
1.000000E02, 6.125625E01
1.000000E02, 6.036849E01
1.000000E02, 5.948721E01
1.000000E02, 5.861241E01
1.000000E02, 5.774409E01
1.000000E02, 5.688225E01
1.000000E02, 5.602689E01
1.000000E02, 5.517801E01
1.000000E02, 5.433561E01
1.000000E02, 5.349969E01
1.000000E02, 5.267025E01
1.000000E02, 5.184729E01
1.000000E02, 5.103081E01
1.000000E02, 5.022081E01
1.000000E02, 4.941729E01
1.000000E02, 4.862025E01
1.000000E02, 4.782969E01
1.000000E02, 4.704561E01
1.000000E02, 4.626801E01
1.000000E02, 4.549689E01
1.000000E02, 4.473225E01
1.000000E02, 4.397409E01
1.000000E02, 4.322241E01
1.000000E02, 4.247721E01
1.000000E02, 4.173849E01
1.000000E02, 4.100625E01
1.000000E02, 4.028049E01
1.000000E02, 3.956121E01
1.000000E02, 3.884841E01
1.000000E02, 3.814209E01
1.000000E02, 3.744225E01
1.000000E02, 3.674889E01
1.000000E02, 3.606201E01
1.000000E02, 3.538161E01
1.000000E02, 3.470769E01
1.000000E02, 3.404025E01
1.000000E02, 3.337929E01
1.000000E02, 3.272481E01
1.000000E02, 3.207681E01
1.000000E02, 3.143529E01
1.000000E02, 3.080025E01
1.000000E02, 3.017169E01
1.000000E02, 2.954961E01
1.000000E02, 2.893401E01
1.000000E02, 2.832489E01
1.000000E02, 2.772225E01
1.000000E02, 2.712609E01
1.000000E02, 2.653641E01
1.000000E02, 2.595321E01
1.000000E02, 2.537649E01
1.000000E02, 2.480625E01
1.000000E02, 2.424249E01
1.000000E02, 2.368521E01
1.000000E02, 2.313441E01
1.000000E02, 2.259009E01
1.000000E02, 2.205225E01
1.000000E02, 2.152089E01
1.000000E02, 2.099601E01
1.000000E02, 2.047761E01
1.000000E02, 1.996569E01
1.000000E02, 1.946025E01
1.000000E02, 1.896129E01
1.000000E02, 1.846881E01
1.000000E02, 1.798281E01
1.000000E02, 1.750329E01
1.000000E02, 1.703025E01
1.000000E02, 1.656369E01
1.000000E02, 1.610361E01
1.000000E02, 1.565001E01
1.000000E02, 1.520289E01
1.000000E02, 1.476225E01
1.000000E02, 1.432809E01
1.000000E02, 1.390041E01
1.000000E02, 1.347921E01
1.000000E02, 1.306449E01
1.000000E02, 1.265625E01
1.000000E02, 1.225449E01
1.000000E02, 1.185921E01
1.000000E02, 1.147041E01
1.000000E02, 1.108809E01
1.000000E02, 1.071225E01
1.000000E02, 1.034289E01
1.000000E02, 9.980010E00
1.000000E02, 9.623610E00
1.000000E02, 9.273690E00
1.000000E02, 8.930250E00
1.000000E02, 8.593290E00
1.000000E02, 8.262810E00
1.000000E02, 7.938810E00
1.000000E02, 7.621290E00
1.000000E02, 7.310250E00
1.000000E02, 7.005690E00
1.000000E02, 6.707610E00
1.000000E02, 6.416010E00
1.000000E02, 6.130890E00
1.000000E02, 5.852250E00
1.000000E02, 5.580090E00
1.000000E02, 5.314410E00
1.000000E02, 5.055210E00
1.000000E02, 4.802490E00
1.000000E02, 4.556250E00
1.000000E02, 4.316490E00
1.000000E02, 4.083210E00
1.000000E02, 3.856410E00
1.000000E02, 3.636090E00
1.000000E02, 3.422250E00
1.000000E02, 3.214890E00
1.000000E02, 3.014010E00
1.000000E02, 2.819610E00
1.000000E02, 2.631690E00
1.000000E02, 2.450250E00
1.000000E02, 2.275290E00
1.000000E02, 2.106810E00
1.000000E02, 1.944810E00
1.000000E02, 1.789290E00
1.000000E02, 1.640250E00
1.000000E02, 1.497690E00
1.000000E02, 1.361610E00
1.000000E02, 1.232010E00
1.000000E02, 1.108890E00
1.000000E02, 9.922500E-01
1.000000E02, 8.820900E-01
1.000000E02, 7.784100E-01
1.000000E02, 6.812100E-01
1.000000E02, 5.904900E-01
1.000000E02, 5.062500E-01
1.000000E02, 4.284900E-01
1.000000E02, 3.572100E-01
1.000000E02, 2.924100E-01
1.000000E02, 2.340900E-01
1.000000E02, 1.822500E-01
1.000000E02, 1.368900E-01
1.000000E02, 9.801000E-02
1.000000E02, 6.561000E-02
1.000000E02, 3.969000E-02
1.000000E02, 2.025000E-02
1.000000E02, 7.290000E-03
1.000000E02, 8.100000E-04
1.000000E02, 8.100000E-04
1.000000E02, 7.290000E-03
1.000000E02, 2.025000E-02
1.000000E02, 3.969000E-02
1.000000E02, 6.561000E-02
1.000000E02, 9.801000E-02
1.000000E02, 1.368900E-01
1.000000E02, 1.822500E-01
1.000000E02, 2.340900E-01
1.000000E02, 2.924100E-01
1.000000E02, 3.572100E-01
1.000000E02, 4.284900E-01
1.000000E02, 5.062500E-01
1.000000E02, 5.904900E-01
1.000000E02, 6.812100E-01
1.000000E02, 7.784100E-01
1.000000E02, 8.820900E-01
1.000000E02, 9.922500E-01
1.000000E02, 1.108890E00
1.000000E02, 1.232010E00
1.000000E02, 1.361610E00
1.000000E02, 1.497690E00
1.000000E02, 1.640250E00
1.000000E02, 1.789290E00
1.000000E02, 1.944810E00
1.000000E02, 2.106810E00
1.000000E02, 2.275290E00
1.000000E02, 2.450250E00
1.000000E02, 2.631690E00
1.000000E02, 2.819610E00
1.000000E02, 3.014010E00
1.000000E02, 3.214890E00
1.000000E02, 3.422250E00
1.000000E02, 3.636090E00
1.000000E02, 3.856410E00
1.000000E02, 4.083210E00
1.000000E02, 4.316490E00
1.000000E02, 4.556250E00
1.000000E02, 4.802490E00
1.000000E02, 5.055210E00
1.000000E02, 5.314410E00
1.000000E02, 5.580090E00
1.000000E02, 5.852250E00
1.000000E02, 6.130890E00
1.000000E02, 6.416010E00
1.000000E02, 6.707610E00
1.000000E02, 7.005690E00
1.000000E02, 7.310250E00
1.000000E02, 7.621290E00
1.000000E02, 7.938810E00
1.000000E02, 8.262810E00
1.000000E02, 8.593290E00
1.000000E02, 8.930250E00
1.000000E02, 9.273690E00
1.000000E02, 9.623610E00
1.000000E02, 9.980010E00
1.000000E02, 1.034289E01
1.000000E02, 1.071225E01
1.000000E02, 1.108809E01
1.000000E02, 1.147041E01
1.000000E02, 1.185921E01
1.000000E02, 1.225449E01
1.000000E02, 1.265625E01
1.000000E02, 1.306449E01
1.000000E02, 1.347921E01
1.000000E02, 1.390041E01
1.000000E02, 1.432809E01
1.000000E02, 1.476225E01
1.000000E02, 1.520289E01
1.000000E02, 1.565001E01
1.000000E02, 1.610361E01
1.000000E02, 1.656369E01
1.000000E02, 1.703025E01
1.000000E02, 1.750329E01
1.000000E02, 1.798281E01
1.000000E02, 1.846881E01
1.000000E02, 1.896129E01
1.000000E02, 1.946025E01
1.000000E02, 1.996569E01
1.000000E02, 2.047761E01
1.000000E02, 2.099601E01
1.000000E02, 2.152089E01
1.000000E02, 2.205225E01
1.000000E02, 2.259009E01
1.000000E02, 2.313441E01
1.000000E02, 2.368521E01
1.000000E02, 2.424249E01
1.000000E02, 2.480625E01
1.000000E02, 2.537649E01
1.000000E02, 2.595321E01
1.000000E02, 2.653641E01
1.000000E02, 2.712609E01
1.000000E02, 2.772225E01
1.000000E02, 2.832489E01
1.000000E02, 2.893401E01
1.000000E02, 2.954961E01
1.000000E02, 3.017169E01
1.000000E02, 3.080025E01
1.000000E02, 3.143529E01
1.000000E02, 3.207681E01
1.000000E02, 3.272481E01
1.000000E02, 3.337929E01
1.000000E02, 3.404025E01
1.000000E02, 3.470769E01
1.000000E02, 3.538161E01
1.000000E02, 3.606201E01
1.000000E02, 3.674889E01
1.000000E02, 3.744225E01
1.000000E02, 3.814209E01
1.000000E02, 3.884841E01
1.000000E02, 3.956121E01
1.000000E02, 4.028049E01
1.000000E02, 4.100625E01
1.000000E02, 4.173849E01
1.000000E02, 4.247721E01
1.000000E02, 4.322241E01
1.000000E02, 4.397409E01
1.000000E02, 4.473225E01
1.000000E02, 4.549689E01
1.000000E02, 4.626801E01
1.000000E02, 4.704561E01
1.000000E02, 4.782969E01
1.000000E02, 4.862025E01
1.000000E02, 4.941729E01
1.000000E02, 5.022081E01
1.000000E02, 5.103081E01
1.000000E02, 5.184729E01
1.000000E02, 5.267025E01
1.000000E02, 5.349969E01
1.000000E02, 5.433561E01
1.000000E02, 5.517801E01
1.000000E02, 5.602689E01
1.000000E02, 5.688225E01
1.000000E02, 5.774409E01
1.000000E02, 5.861241E01
1.000000E02, 5.948721E01
1.000000E02, 6.036849E01
1.000000E02, 6.125625E01
1.000000E02, 6.215049E01
1.000000E02, 6.305121E01
1.000000E02, 6.395841E01
1.000000E02, 6.487209E01
1.000000E02, 6.579225E01
1.000000E02, 6.671889E01
1.000000E02, 6.765201E01
1.000000E02, 6.859161E01
1.000000E02, 6.953769E01
1.000000E02, 7.049025E01
1.000000E02, 7.144929E01
1.000000E02, 7.241481E01
1.000000E02, 7.338681E01
1.000000E02, 7.436529E01
1.000000E02, 7.535025E01
1.000000E02, 7.634169E01
1.000000E02, 7.733961E01
1.000000E02, 7.834401E01
1.000000E02, 7.935489E01
1.000000E02, 8.037225E01
1.000000E02, 8.139609E01
1.000000E02, 8.242641E01
1.000000E02, 8.346321E01
1.000000E02, 8.450649E01
1.000000E02, 8.555625E01
1.000000E02, 8.661249E01
1.000000E02, 8.767521E01
1.000000E02, 8.874441E01
1.000000E02, 8.982009E01
1.000000E02, 9.090225E01
1.000000E02, 9.199089E01
1.000000E02, 9.308601E01
1.000000E02, 9.418761E01
1.000000E02, 9.529569E01
1.000000E02, 9.641025E01
1.000000E02, 9.753129E01
1.000000E02, 9.865881E01
1.000000E02, 9.979281E01
1.000000E02, 1.009333E02
1.000000E02, 1.020802E02
1.000000E02, 1.032337E02
1.000000E02, 1.043936E02
1.000000E02, 1.055600E02
1.000000E02, 1.067329E02
1.000000E02, 1.079122E02
1.000000E02, 1.090981E02
1.000000E02, 1.102904E02
1.000000E02, 1.114892E02
1.000000E02, 1.126945E02
1.000000E02, 1.139063E02
1.000000E02, 1.151245E02
1.000000E02, 1.163492E02
1.000000E02, 1.175804E02
1.000000E02, 1.188181E02
1.000000E02, 1.200622E02
1.000000E02, 1.213129E02
1.000000E02, 1.225700E02
1.000000E02, 1.238336E02
1.000000E02, 1.251037E02
1.000000E02, 1.263802E02
1.000000E02, 1.276633E02
1.000000E02, 1.289528E02
1.000000E02, 1.302488E02
1.000000E02, 1.315513E02
1.000000E02, 1.328602E02
1.000000E02, 1.341757E02
1.000000E02, 1.354976E02
1.000000E02, 1.368260E02
1.000000E02, 1.381609E02
1.000000E02, 1.395022E02
1.000000E02, 1.408501E02
1.000000E02, 1.422044E02
1.000000E02, 1.435652E02
1.000000E02, 1.449325E02
1.000000E02, 1.463062E02
1.000000E02, 1.476865E02
1.000000E02, 1.490732E02
1.000000E02, 1.504664E02
1.000000E02, 1.518661E02
1.000000E02, 1.532722E02
1.000000E02, 1.546849E02
1.000000E02, 1.561040E02
1.000000E02, 1.575296E02
1.000000E02, 1.589617E02
1.000000E02, 1.604002E02
1.000000E02, 1.618453E02
1.000000E02, 1.632968E02
1.000000E02, 1.647548E02
1.000000E02, 1.662193E02
1.000000E02, 1.676903E02
1.000000E02, 1.691677E02
1.000000E02, 1.706516E02
1.000000E02, 1.721420E02
1.000000E02, 1.736389E02
1.000000E02, 1.751422E02
1.000000E02, 1.766521E02
1.000000E02, 1.781684E02
1.000000E02, 1.796912E02
1.000000E02, 1.812205E02
1.000000E02, 1.827563E02
1.000000E02, 1.842985E02
1.000000E02, 1.858472E02
1.000000E02, 1.874024E02
1.000000E02, 1.889641E02
1.000000E02, 1.905323E02
1.000000E02, 1.921069E02
1.000000E02, 1.936880E02
1.000000E02, 1.952756E02
1.000000E02, 1.968697E02
1.000000E02, 1.984702E02
1.000000E02, 2.000773E02
1.000000E02, 2.016908E02
1.000000E02, 2.033108E02
1.000000E02, 2.049373E02
1.000000E02, 2.065703E02
1.000000E02, 2.082097E02
1.000000E02, 2.098556E02
1.000000E02, 2.115080E02
1.000000E02, 2.131669E02
1.000000E02, 2.148322E02
1.000000E02, 2.165041E02
1.000000E02, 2.181824E02
1.000000E02, 2.198672E02
1.000000E02, 2.215585E02
1.000000E02, 2.232562E02
1.000000E02, 2.249605E02
1.000000E02, 2.266712E02
1.000000E02, 2.283884E02
1.000000E02, 2.301121E02
1.000000E02, 2.318422E02
1.000000E02, 2.335789E02
1.000000E02, 2.353220E02
1.000000E02, 2.370716E02
1.000000E02, 2.388277E02
1.000000E02, 2.405902E02
1.000000E02, 2.423593E02
1.000000E02, 2.441348E02
1.000000E02, 2.459168E02
1.000000E02, 2.477053E02
1.000000E02, 2.495003E02
1.000000E02, 2.513017E02
1.000000E02, 2.531096E02
1.000000E02, 2.549240E02
1.000000E02, 2.567449E02
1.000000E02, 2.585722E02
1.000000E02, 2.604061E02
1.000000E02, 2.622464E02
1.000000E02, 2.640932E02
1.000000E02, 2.659465E02
1.000000E02, 2.678062E02
1.000000E02, 2.696725E02
1.000000E02, 2.715452E02
1.000000E02, 2.734244E02
1.000000E02, 2.753101E02
1.000000E02, 2.772022E02
1.000000E02, 2.791009E02
1.000000E02, 2.810060E02
1.000000E02, 2.829176E02
1.000000E02, 2.848357E02
1.000000E02, 2.867603E02
1.000000E02, 2.886913E02
1.000000E02, 2.906288E02
1.000000E02, 2.925728E02
1.000000E02, 2.945233E02
1.000000E02, 2.964802E02
1.000000E02, 2.984437E02
1.000000E02, 3.004136E02
1.000000E02, 3.023900E02
1.000000E02, 3.043729E02
1.000000E02, 3.063622E02
1.000000E02, 3.083581E02
1.000000E02, 3.103604E02
1.000000E02, 3.123692E02
1.000000E02, 3.143845E02
1.000000E02, 3.164063E02
1.000000E02, 3.184345E02
1.000000E02, 3.204692E02
1.000000E02, 3.225104E02
1.000000E02, 3.245581E02
1.000000E02, 3.266122E02
1.000000E02, 3.286729E02
1.000000E02, 3.307400E02
1.000000E02, 3.328136E02
1.000000E02, 3.348937E02
1.000000E02, 3.369802E02
1.000000E02, 3.390733E02
1.000000E02, 3.411728E02
1.000000E02, 3.432788E02
1.000000E02, 3.453913E02
1.000000E02, 3.475103E02
1.000000E02, 3.496357E02
1.000000E02, 3.517676E02
1.000000E02, 3.539060E02
1.000000E02, 3.560509E02
1.000000E02, 3.582023E02
1.000000E02, 3.600900E-01
1.000000E02, 2.524410E00
1.000000E02, 4.695210E00
1.000000E02, 6.872490E00
1.000000E02, 9.056250E00
1.000000E02, 1.124649E01
1.000000E02, 1.344321E01
1.000000E02, 1.564641E01
1.000000E02, 1.785609E01
1.000000E02, 2.007225E01
1.000000E02, 2.229489E01
1.000000E02, 2.452401E01
1.000000E02, 2.675961E01
1.000000E02, 2.900169E01
1.000000E02, 3.125025E01
1.000000E02, 3.350529E01
1.000000E02, 3.576681E01
1.000000E02, 3.803481E01
1.000000E02, 4.030929E01
1.000000E02, 4.259025E01
1.000000E02, 4.487769E01
1.000000E02, 4.717161E01
1.000000E02, 4.947201E01
1.000000E02, 5.177889E01
1.000000E02, 5.409225E01
1.000000E02, 5.641209E01
1.000000E02, 5.873841E01
1.000000E02, 6.107121E01
1.000000E02, 6.341049E01
1.000000E02, 6.575625E01
1.000000E02, 6.810849E01
1.000000E02, 7.046721E01
1.000000E02, 7.283241E01
1.000000E02, 7.520409E01
1.000000E02, 7.758225E01
1.000000E02, 7.996689E01
1.000000E02, 8.235801E01
1.000000E02, 8.475561E01
1.000000E02, 8.715969E01
1.000000E02, 8.957025E01
1.000000E02, 9.198729E01
1.000000E02, 9.441081E01
1.000000E02, 9.684081E01
1.000000E02, 9.927729E01
1.000000E02, 1.017203E02
1.000000E02, 1.041697E02
1.000000E02, 1.066256E02
1.000000E02, 1.090880E02
1.000000E02, 1.115569E02
1.000000E02, 1.140323E02
1.000000E02, 1.165141E02
1.000000E02, 1.190024E02
1.000000E02, 1.214972E02
1.000000E02, 1.239985E02
1.000000E02, 1.265063E02
1.000000E02, 1.290205E02
1.000000E02, 1.315412E02
1.000000E02, 1.340684E02
1.000000E02, 1.366021E02
1.000000E02, 1.391422E02
1.000000E02, 1.416889E02
1.000000E02, 1.442420E02
1.000000E02, 1.468016E02
1.000000E02, 1.493677E02
1.000000E02, 1.519402E02
1.000000E02, 1.545193E02
1.000000E02, 1.571048E02
1.000000E02, 1.596968E02
1.000000E02, 1.622953E02
1.000000E02, 1.649003E02
1.000000E02, 1.675117E02
1.000000E02, 1.701296E02
1.000000E02, 1.727540E02
1.000000E02, 1.753849E02
1.000000E02, 1.780223E02
1.000000E02, 1.806661E02
1.000000E02, 1.833164E02
1.000000E02, 1.859732E02
1.000000E02, 1.886365E02
1.000000E02, 1.913062E02
1.000000E02, 1.939825E02
1.000000E02, 1.966652E02
1.000000E02, 1.993544E02
1.000000E02, 2.020501E02
1.000000E02, 2.047522E02
1.000000E02, 2.074609E02
1.000000E02, 2.101760E02
1.000000E02, 2.128976E02
1.000000E02, 2.156257E02
1.000000E02, 2.183602E02
1.000000E02, 2.211013E02
1.000000E02, 2.238488E02
1.000000E02, 2.266028E02
1.000000E02, 2.293633E02
1.000000E02, 2.321303E02
1.000000E02, 2.349037E02
1.000000E02, 2.376836E02
1.000000E02, 2.404700E02
1.000000E02, 2.432629E02
1.000000E02, 2.460622E02
1.000000E02, 2.488681E02
1.000000E02, 2.516804E02
1.000000E02, 2.544992E02
1.000000E02, 2.573245E02
1.000000E02, 2.601562E02
1.000000E02, 2.629945E02
1.000000E02, 2.658392E02
1.000000E02, 2.686904E02
1.000000E02, 2.715481E02
1.000000E02, 2.744123E02
1.000000E02, 2.772829E02
1.000000E02, 2.801600E02
1.000000E02, 2.830436E02
1.000000E02, 2.859337E02
1.000000E02, 2.888302E02
1.000000E02, 2.917333E02
1.000000E02, 2.946428E02
1.000000E02, 2.975588E02
1.000000E02, 3.004813E02
1.000000E02, 3.034102E02
1.000000E02, 3.063457E02
1.000000E02, 3.092876E02
1.000000E02, 3.122360E02
1.000000E02, 3.151909E02
1.000000E02, 3.181522E02
1.000000E02, 3.211201E02
1.000000E02, 3.240944E02
1.000000E02, 3.270752E02
1.000000E02, 3.300625E02
1.000000E02, 3.330563E02
1.000000E02, 3.360565E02
1.000000E02, 3.390632E02
1.000000E02, 3.420764E02
1.000000E02, 3.450961E02
1.000000E02, 3.481222E02
1.000000E02, 3.511549E02
1.000000E02, 3.541940E02
1.000000E02, 3.572396E02
1.000000E02, 2.916900E-01
1.000000E02, 3.350250E00
1.000000E02, 6.415290E00
1.000000E02, 9.486810E00
1.000000E02, 1.256481E01
1.000000E02, 1.564929E01
1.000000E02, 1.874025E01
1.000000E02, 2.183769E01
1.000000E02, 2.494161E01
1.000000E02, 2.805201E01
1.000000E02, 3.116889E01
1.000000E02, 3.429225E01
1.000000E02, 3.742209E01
1.000000E02, 4.055841E01
1.000000E02, 4.370121E01
1.000000E02, 4.685049E01
1.000000E02, 5.000625E01
1.000000E02, 5.316849E01
1.000000E02, 5.633721E01
1.000000E02, 5.951241E01
1.000000E02, 6.269409E01
1.000000E02, 6.588225E01
1.000000E02, 6.907689E01
1.000000E02, 7.227801E01
1.000000E02, 7.548561E01
1.000000E02, 7.869969E01
1.000000E02, 8.192025E01
1.000000E02, 8.514729E01
1.000000E02, 8.838081E01
1.000000E02, 9.162081E01
1.000000E02, 9.486729E01
1.000000E02, 9.812025E01
1.000000E02, 1.013797E02
1.000000E02, 1.046456E02
1.000000E02, 1.079180E02
1.000000E02, 1.111969E02
1.000000E02, 1.144822E02
1.000000E02, 1.177741E02
1.000000E02, 1.210724E02
1.000000E02, 1.243772E02
1.000000E02, 1.276885E02
1.000000E02, 1.310062E02
1.000000E02, 1.343305E02
1.000000E02, 1.376612E02
1.000000E02, 1.409984E02
1.000000E02, 1.443421E02
1.000000E02, 1.476923E02
1.000000E02, 1.510489E02
1.000000E02, 1.544120E02
1.000000E02, 1.577816E02
1.000000E02, 1.611577E02
1.000000E02, 1.645403E02
1.000000E02, 1.679293E02
1.000000E02, 1.713248E02
1.000000E02, 1.747268E02
1.000000E02, 1.781353E02
1.000000E02, 1.815503E02
1.000000E02, 1.849717E02
1.000000E02, 1.883996E02
1.000000E02, 1.918340E02
1.000000E02, 1.952749E02
1.000000E02, 1.987222E02
1.000000E02, 2.021761E02
1.000000E02, 2.056364E02
1.000000E02, 2.091032E02
1.000000E02, 2.125765E02
1.000000E02, 2.160562E02
1.000000E02, 2.195425E02
1.000000E02, 2.230352E02
1.000000E02, 2.265344E02
1.000000E02, 2.300401E02
1.000000E02, 2.335522E02
1.000000E02, 2.370709E02
1.000000E02, 2.405960E02
1.000000E02, 2.441276E02
1.000000E02, 2.476657E02
1.000000E02, 2.512103E02
1.000000E02, 2.547613E02
1.000000E02, 2.583188E02
1.000000E02, 2.618828E02
1.000000E02, 2.654533E02
1.000000E02, 2.690303E02
1.000000E02, 2.726137E02
1.000000E02, 2.762036E02
1.000000E02, 2.798000E02
1.000000E02, 2.834029E02
1.000000E02, 2.870122E02
1.000000E02, 2.906281E02
1.000000E02, 2.942504E02
1.000000E02, 2.978792E02
1.000000E02, 3.015145E02
1.000000E02, 3.051562E02
1.000000E02, 3.088045E02
1.000000E02, 3.124592E02
1.000000E02, 3.161204E02
1.000000E02, 3.197881E02
1.000000E02, 3.234623E02
1.000000E02, 3.271429E02
1.000000E02, 3.308300E02
1.000000E02, 3.345236E02
1.000000E02, 3.382237E02
1.000000E02, 3.419302E02
1.000000E02, 3.456433E02
1.000000E02, 3.493628E02
1.000000E02, 3.530888E02
1.000000E02, 3.568213E02
1.000000E02, 5.602500E-01
1.000000E02, 4.305690E00
1.000000E02, 8.057610E00
1.000000E02, 1.181601E01
1.000000E02, 1.558089E01
1.000000E02, 1.935225E01
1.000000E02, 2.313009E01
1.000000E02, 2.691441E01
1.000000E02, 3.070521E01
1.000000E02, 3.450249E01
1.000000E02, 3.830625E01
1.000000E02, 4.211649E01
1.000000E02, 4.593321E01
1.000000E02, 4.975641E01
1.000000E02, 5.358609E01
1.000000E02, 5.742225E01
1.000000E02, 6.126489E01
1.000000E02, 6.511401E01
1.000000E02, 6.896961E01
1.000000E02, 7.283169E01
1.000000E02, 7.670025E01
1.000000E02, 8.057529E01
1.000000E02, 8.445681E01
1.000000E02, 8.834481E01
9.999923E01, 9.223929E01
9.999690E01, 9.614025E01
9.999303E01, 1.000477E02
9.998760E01, 1.039616E02
9.998063E01, 1.078820E02
9.997210E01, 1.118089E02
9.996203E01, 1.157423E02
9.995041E01, 1.196821E02
9.993724E01, 1.236284E02
9.992252E01, 1.275812E02
9.990625E01, 1.315405E02
9.988843E01, 1.355062E02
9.986906E01, 1.394785E02
9.984815E01, 1.434572E02
9.982569E01, 1.474424E02
9.980168E01, 1.514341E02
9.977613E01, 1.554322E02
9.974903E01, 1.594369E02
9.972038E01, 1.634480E02
9.969019E01, 1.674656E02
9.965845E01, 1.714897E02
9.962517E01, 1.755203E02
9.959034E01, 1.795573E02
9.955397E01, 1.836008E02
9.951606E01, 1.876508E02
9.947660E01, 1.917073E02
9.943561E01, 1.957703E02
9.939307E01, 1.998397E02
9.934899E01, 2.039156E02
9.930337E01, 2.079980E02
9.925621E01, 2.120869E02
9.920752E01, 2.161823E02
9.915728E01, 2.202841E02
9.910551E01, 2.243924E02
9.905221E01, 2.285072E02
9.899737E01, 2.326285E02
9.894099E01, 2.367563E02
9.888308E01, 2.408905E02
9.882364E01, 2.450312E02
9.876267E01, 2.491784E02
9.870016E01, 2.533321E02
9.863613E01, 2.574922E02
9.857057E01, 2.616589E02
9.850348E01, 2.658320E02
9.843486E01, 2.700116E02
9.836472E01, 2.741977E02
9.829305E01, 2.783902E02
9.821986E01, 2.825893E02
9.814515E01, 2.867948E02
9.806892E01, 2.910068E02
9.799116E01, 2.952253E02
9.791189E01, 2.994503E02
9.783110E01, 3.036817E02
9.774879E01, 3.079196E02
9.766497E01, 3.121640E02
9.757964E01, 3.164149E02
9.749279E01, 3.206722E02
9.740443E01, 3.249361E02
9.731457E01, 3.292064E02
9.722319E01, 3.334832E02
9.713031E01, 3.377665E02
9.703592E01, 3.420563E02
9.694003E01, 3.463525E02
9.684263E01, 3.506552E02
9.674374E01, 3.549644E02
9.664334E01, 3.592801E02
9.654145E01, 3.602250E00
9.643806E01, 7.930890E00
9.633318E01, 1.226601E01
9.622680E01, 1.660761E01
9.611893E01, 2.095569E01
9.600957E01, 2.531025E01
9.589873E01, 2.967129E01
9.578640E01, 3.403881E01
9.567258E01, 3.841281E01
9.555728E01, 4.279329E01
9.544050E01, 4.718025E01
9.532224E01, 5.157369E01
9.520250E01, 5.597361E01
9.508129E01, 6.038001E01
9.495861E01, 6.479289E01
9.483445E01, 6.921225E01
9.470882E01, 7.363809E01
9.458172E01, 7.807041E01
9.445316E01, 8.250921E01
9.432314E01, 8.695449E01
9.419165E01, 9.140625E01
9.405870E01, 9.586449E01
9.392430E01, 1.003292E02
9.378844E01, 1.048004E02
9.365112E01, 1.092781E02
9.351236E01, 1.137622E02
9.337214E01, 1.182529E02
9.323048E01, 1.227500E02
9.308737E01, 1.272536E02
9.294283E01, 1.317637E02
9.279684E01, 1.362803E02
9.264941E01, 1.408033E02
9.250054E01, 1.453328E02
9.235024E01, 1.498688E02
9.219852E01, 1.544113E02
9.204536E01, 1.589602E02
9.189077E01, 1.635157E02
9.173476E01, 1.680776E02
9.157733E01, 1.726460E02
9.141848E01, 1.772209E02
9.125822E01, 1.818023E02
9.109653E01, 1.863901E02
9.093344E01, 1.909844E02
9.076894E01, 1.955852E02
9.060303E01, 2.001925E02
9.043572E01, 2.048063E02
9.026700E01, 2.094265E02
9.009689E01, 2.140532E02
8.992538E01, 2.186864E02
8.975247E01, 2.233261E02
8.957818E01, 2.279722E02
8.940249E01, 2.326249E02
8.922542E01, 2.372840E02
8.904697E01, 2.419496E02
8.886714E01, 2.466217E02
8.868593E01, 2.513003E02
8.850335E01, 2.559853E02
8.831939E01, 2.606768E02
8.813407E01, 2.653748E02
8.794738E01, 2.700793E02
8.775932E01, 2.747902E02
8.756991E01, 2.795077E02
8.737914E01, 2.842316E02
8.718701E01, 2.889620E02
8.699354E01, 2.936989E02
8.679871E01, 2.984423E02
8.660254E01, 3.031921E02
8.640503E01, 3.079484E02
8.620618E01, 3.127112E02
8.600599E01, 3.174805E02
8.580447E01, 3.222563E02
8.560162E01, 3.270385E02
8.539744E01, 3.318272E02
8.519194E01, 3.366224E02
8.498512E01, 3.414241E02
8.477698E01, 3.462322E02
8.456753E01, 3.510469E02
8.435677E01, 3.558680E02
8.414470E01, 6.956100E-01
8.393132E01, 5.529690E00
8.371665E01, 1.037025E01
8.350068E01, 1.521729E01
8.328341E01, 2.007081E01
8.306485E01, 2.493081E01
8.284501E01, 2.979729E01
8.262388E01, 3.467025E01
8.240147E01, 3.954969E01
8.217778E01, 4.443561E01
8.195282E01, 4.932801E01
8.172659E01, 5.422689E01
8.149909E01, 5.913225E01
8.127033E01, 6.404409E01
8.104031E01, 6.896241E01
8.080904E01, 7.388721E01
8.057651E01, 7.881849E01
8.034273E01, 8.375625E01
8.010771E01, 8.870049E01
7.987145E01, 9.365121E01
7.963395E01, 9.860841E01
7.939521E01, 1.035721E02
7.915524E01, 1.085422E02
7.891405E01, 1.135189E02
7.867163E01, 1.185020E02
7.842800E01, 1.234916E02
7.818315E01, 1.284877E02
7.793709E01, 1.334903E02
7.768981E01, 1.384993E02
7.744134E01, 1.435148E02
7.719167E01, 1.485368E02
7.694079E01, 1.535653E02
7.668873E01, 1.586002E02
7.643548E01, 1.636417E02
7.618104E01, 1.686896E02
7.592542E01, 1.737440E02
7.566863E01, 1.788049E02
7.541066E01, 1.838722E02
7.515152E01, 1.889461E02
7.489122E01, 1.940264E02
7.462976E01, 1.991132E02
7.436714E01, 2.042065E02
7.410337E01, 2.093062E02
7.383845E01, 2.144125E02
7.357239E01, 2.195252E02
7.330519E01, 2.246444E02
7.303685E01, 2.297701E02
7.276738E01, 2.349023E02
7.249678E01, 2.400409E02
7.222505E01, 2.451860E02
7.195221E01, 2.503376E02
7.167825E01, 2.554957E02
7.140318E01, 2.606602E02
7.112701E01, 2.658313E02
7.084973E01, 2.710088E02
7.057135E01, 2.761928E02
7.029188E01, 2.813833E02
7.001132E01, 2.865802E02
6.972968E01, 2.917837E02
6.944696E01, 2.969936E02
6.916315E01, 3.022100E02
6.887828E01, 3.074329E02
6.859234E01, 3.126623E02
6.830534E01, 3.178981E02
6.801727E01, 3.231404E02
6.772816E01, 3.283892E02
6.743799E01, 3.336445E02
6.714678E01, 3.389062E02
6.685453E01, 3.441745E02
6.656124E01, 3.494492E02
6.626692E01, 3.547304E02
6.597157E01, 1.809000E-02
6.567520E01, 5.312250E00
6.537782E01, 1.061289E01
6.507941E01, 1.592001E01
6.478001E01, 2.123361E01
6.447959E01, 2.655369E01
6.417818E01, 3.188025E01
6.387577E01, 3.721329E01
6.357237E01, 4.255281E01
6.326799E01, 4.789881E01
6.296263E01, 5.325129E01
6.265629E01, 5.861025E01
6.234898E01, 6.397569E01
6.204070E01, 6.934761E01
6.173147E01, 7.472601E01
6.142127E01, 8.011089E01
6.111012E01, 8.550225E01
6.079803E01, 9.090009E01
6.048499E01, 9.630441E01
6.017102E01, 1.017152E02
5.985612E01, 1.071325E02
5.954028E01, 1.125563E02
5.922353E01, 1.179865E02
5.890585E01, 1.234232E02
5.858726E01, 1.288664E02
5.826777E01, 1.343161E02
5.794737E01, 1.397723E02
5.762607E01, 1.452349E02
5.730388E01, 1.507040E02
5.698081E01, 1.561796E02
5.665684E01, 1.616617E02
5.633201E01, 1.671503E02
5.600629E01, 1.726453E02
5.567971E01, 1.781468E02
5.535227E01, 1.836548E02
5.502397E01, 1.891693E02
5.469482E01, 1.946902E02
5.436481E01, 2.002177E02
5.403397E01, 2.057516E02
5.370229E01, 2.112920E02
5.336978E01, 2.168389E02
5.303643E01, 2.223922E02
5.270227E01, 2.279521E02
5.236729E01, 2.335184E02
5.203150E01, 2.390912E02
5.169490E01, 2.446705E02
5.135750E01, 2.502562E02
5.101931E01, 2.558485E02
5.068032E01, 2.614472E02
5.034055E01, 2.670524E02
5.000000E01, 2.726641E02
4.965867E01, 2.782823E02
4.931658E01, 2.839069E02
4.897372E01, 2.895380E02
4.863010E01, 2.951756E02
4.828573E01, 3.008197E02
4.794060E01, 3.064703E02
4.759474E01, 3.121273E02
4.724814E01, 3.177908E02
4.690080E01, 3.234608E02
4.655274E01, 3.291373E02
4.620396E01, 3.348202E02
4.585446E01, 3.405097E02
4.550425E01, 3.462056E02
4.515334E01, 3.519080E02
4.480172E01, 3.576169E02
4.444941E01, 3.332250E00
4.409641E01, 9.054090E00
4.374273E01, 1.478241E01
4.338837E01, 2.051721E01
4.303334E01, 2.625849E01
4.267764E01, 3.200625E01
4.232128E01, 3.776049E01
4.196427E01, 4.352121E01
4.160660E01, 4.928841E01
4.124829E01, 5.506209E01
4.088934E01, 6.084225E01
4.052975E01, 6.662889E01
4.016954E01, 7.242201E01
3.980871E01, 7.822161E01
3.944726E01, 8.402769E01
3.908519E01, 8.984025E01
3.872252E01, 9.565929E01
3.835925E01, 1.014848E02
3.799539E01, 1.073168E02
3.763094E01, 1.131553E02
3.726590E01, 1.190003E02
3.690029E01, 1.248517E02
3.653410E01, 1.307096E02
3.616735E01, 1.365740E02
3.580004E01, 1.424449E02
3.543217E01, 1.483223E02
3.506376E01, 1.542061E02
3.469480E01, 1.600964E02
3.432530E01, 1.659932E02
3.395527E01, 1.718965E02
3.358471E01, 1.778063E02
3.321364E01, 1.837225E02
3.284205E01, 1.896452E02
3.246995E01, 1.955744E02
3.209734E01, 2.015101E02
3.172424E01, 2.074523E02
3.135065E01, 2.134009E02
3.097657E01, 2.193560E02
3.060201E01, 2.253176E02
3.022698E01, 2.312857E02
2.985148E01, 2.372602E02
2.947552E01, 2.432413E02
2.909910E01, 2.492288E02
2.872223E01, 2.552228E02
2.834491E01, 2.612233E02
2.796715E01, 2.672303E02
2.758896E01, 2.732437E02
2.721035E01, 2.792636E02
2.683131E01, 2.852900E02
2.645185E01, 2.913229E02
2.607199E01, 2.973623E02
2.569172E01, 3.034081E02
2.531105E01, 3.094604E02
2.492999E01, 3.155192E02
2.454855E01, 3.215845E02
2.416672E01, 3.276562E02
2.378452E01, 3.337345E02
2.340195E01, 3.398192E02
2.301902E01, 3.459104E02
2.263573E01, 3.520081E02
2.225209E01, 3.581123E02
2.186811E01, 4.222890E00
2.148379E01, 1.034001E01
2.109913E01, 1.646361E01
2.071415E01, 2.259369E01
2.032884E01, 2.873025E01
1.994322E01, 3.487329E01
1.955729E01, 4.102281E01
1.917106E01, 4.717881E01
1.878453E01, 5.334129E01
1.839771E01, 5.951025E01
1.801061E01, 6.568569E01
1.762323E01, 7.186761E01
1.723557E01, 7.805601E01
1.684764E01, 8.425089E01
1.645946E01, 9.045225E01
1.607102E01, 9.666009E01
1.568233E01, 1.028744E02
1.529340E01, 1.090952E02
1.490423E01, 1.153225E02
1.451483E01, 1.215563E02
1.412520E01, 1.277965E02
1.373536E01, 1.340432E02
1.334530E01, 1.402964E02
1.295503E01, 1.465561E02
1.256457E01, 1.528223E02
1.217391E01, 1.590949E02
1.178306E01, 1.653740E02
1.139203E01, 1.716596E02
1.100082E01, 1.779517E02
1.060944E01, 1.842502E02
1.021790E01, 1.905553E02
9.826200E00, 1.968668E02
9.434347E00, 2.031848E02
9.042348E00, 2.095093E02
8.650208E00, 2.158403E02
8.257935E00, 2.221777E02
7.865533E00, 2.285216E02
7.473009E00, 2.348720E02
7.080370E00, 2.412289E02
6.687621E00, 2.475922E02
6.294768E00, 2.539621E02
5.901818E00, 2.603384E02
5.508776E00, 2.667212E02
5.115649E00, 2.731105E02
4.722442E00, 2.795063E02
4.329163E00, 2.859085E02
3.935816E00, 2.923172E02
3.542408E00, 2.987324E02
3.148946E00, 3.051541E02
2.755434E00, 3.115823E02
2.361880E00, 3.180169E02
1.968289E00, 3.244580E02
1.574668E00, 3.309056E02
1.181022E00, 3.373597E02
7.873584E-01, 3.438203E02
3.936823E-01, 3.502873E02
0.000000E00, 3.567608E02
##END
