# Supplementary material for: Acylated Flavonoid Glycosides are the Main Pigments that Determine the Flower Colour of the Brazilian Native Tree Tibouchina pulchra (Cham.) Cogn
Source: Molecules. 2019 Feb 16;24(4):718. doi: 10.3390/molecules24040718 (PMC6412660; doi:10.3390/molecules24040718)
Supplement: Supplementary file 1 [file molecules-24-00718-s001.zip › Compound 17/12/acqu2s]

##TITLE= Parameter file, TopSpin 3.5 pl 6
##JCAMPDX= 5.0
##DATATYPE= Parameter Values
##NPOINTS= 258	$$ modification sequence number
##ORIGIN= Bruker BioSpin GmbH
##OWNER= nmrsu
$$ 2017-08-11 10:10:12.187 +0200  nmrsu@DTU800
$$ /opt/topspin3.5pl5/data/Chem/DTU800_090817_Chem_KERAS_MHC_F_1E/13/acqu2s
$$ process /opt/topspin3.5pl6/prog/mod/go4
##$ACQT0= 0
##$BF1= 800.182
##$FnMODE= 5
##$NUC1= <1H>
##$NusJSP= 0
##$NusT2= 1
##$NusTD= 512
##$O1= 4401.001
##$ProjAngle= 0
##$SFO1= 800.186401001
##$SW= 13.0178001696053
##$SW_h= 10416.6666666667
##$TD= 256
##END=
