# Supplementary material for: Acylated Flavonoid Glycosides are the Main Pigments that Determine the Flower Colour of the Brazilian Native Tree Tibouchina pulchra (Cham.) Cogn
Source: Molecules. 2019 Feb 16;24(4):718. doi: 10.3390/molecules24040718 (PMC6412660; doi:10.3390/molecules24040718)
Supplement: Supplementary file 1 [file molecules-24-00718-s001.zip › Compound 17/12/pdata/1/assocs]

##TITLE= Parameter file, TopSpin 3.5 pl 7
##JCAMPDX= 5.0
##DATATYPE= Parameter Values
##NPOINTS= 1	$$ modification sequence number
##ORIGIN= Bruker BioSpin GmbH
##OWNER= keras
$$ 2017-08-11 13:30:14.450 +0200  WIN\keras@KEMI-L1284570
$$ C:/Users/keras/Documents/NMR data/Chemistry/MHC/Fernanda/DTU800_090817_Chem_KERAS_MHC_F_1E/13/pdata/1/assocs
$$ process C:\Bruker\TopSpin3.5pl7\prog\mod\dataserver.exe
##$MULTDISP= <C:\Users\keras\Documents\NMR data\Chemistry\MHC\Fernanda\DTU800_090817_Chem_KERAS_MHC_F_1E\10\pdata\1>
##END=
