# Supplementary material for: Acylated Flavonoid Glycosides are the Main Pigments that Determine the Flower Colour of the Brazilian Native Tree Tibouchina pulchra (Cham.) Cogn
Source: Molecules. 2019 Feb 16;24(4):718. doi: 10.3390/molecules24040718 (PMC6412660; doi:10.3390/molecules24040718)
Supplement: Supplementary file 1 [file molecules-24-00718-s001.zip › Compound 17/12/pdata/1/auditp.txt]

##TITLE= Audit trail, TopSpin 3.5 pl 7
##JCAMPDX= 5.01
##ORIGIN= Bruker BioSpin GmbH
##OWNER= keras
$$ C:\Users\keras\Documents\NMR data\Chemistry\MHC\Fernanda/DTU800_090817_Chem_KERAS_MHC_F_1E/13/pdata/1/auditp.txt
##AUDIT TRAIL=  $$ (NUMBER, WHEN, WHO, WHERE, PROCESS, VERSION, WHAT)
(   1,<2017-08-11 10:10:13.228 +0200>,<nmrsu/Chem>,<DTU800>,<go4>,<TopSpin 3.5.6>,
      <created by zg
	started at 2017-08-11 08:56:00.640 +0200,
	POWCHK enabled, PULCHK disabled,
       configuration hash MD5:
       FB 27 51 D7 C1 66 7C F8 86 F2 67 C8 E1 AA 2E EE
       data hash MD5: 2K * 256
       D1 12 02 EC 98 25 B5 4A 50 58 41 43 4C B4 E9 40>)
(   2,<2017-08-11 10:10:13.300 +0200>,<nmrsu/Chem>,<DTU800>,<audit>,<TopSpin 3.5.6>,
      <user comment:
       ICON-NMR User ID: Chem
       data hash MD5: 2K * 256
       D1 12 02 EC 98 25 B5 4A 50 58 41 43 4C B4 E9 40>)
(   3,<2017-08-11 13:28:33.641 +0200>,<WIN\keras>,<KEMI-L1284570>,<proc2d>,<TopSpin 3.5.7>,
      <Start of raw data processing
       xf2 nd2d nodisp n F2: SI = 2K WDW = 4 SSB = 2 FT_mod = 6 PKNL = 1 PHC0 = 0 PHC1 = 0 F1: SI = 512
       data hash MD5: 2K * 512
       6A 3E C6 B0 EC 47 D3 83 16 85 BF 47 23 36 97 4F>)
(   4,<2017-08-11 13:28:48.726 +0200>,<WIN\keras>,<KEMI-L1284570>,<mddnmr>,<TopSpin 3.5.7>,
      <mdd: parameter modification due to missing license
       Mdd_mod = cs CsALG = IST
       data hash MD5: 2K * 512
       0F BD 15 02 1E 53 0A 75 09 C1 E9 69 5F 95 57 3E>)
(   5,<2017-08-11 13:28:49.193 +0200>,<WIN\keras>,<KEMI-L1284570>,<proc2d>,<TopSpin 3.5.7>,
      <xf1 F1: SI = 512 ME_mod = 2 NCOEF = 32 WDW = 4 SSB = 2 FT_mod = 4 FCOR = 1 PHC0 = 90 PHC1 = -180
       data hash MD5: 2K * 512
       9A 66 54 F3 14 BF D7 24 D4 E0 7D 13 04 1C 5F B9>)
(   6,<2017-08-11 13:29:02.740 +0200>,<WIN\keras>,<KEMI-L1284570>,<proc2d>,<TopSpin 3.5.7>,
      <xht1
       data hash MD5: 2K * 512
       9A 66 54 F3 14 BF D7 24 D4 E0 7D 13 04 1C 5F B9>)
(   7,<2017-08-11 13:29:03.256 +0200>,<WIN\keras>,<KEMI-L1284570>,<proc2d>,<TopSpin 3.5.7>,
      <xht2
       data hash MD5: 2K * 512
       9A 66 54 F3 14 BF D7 24 D4 E0 7D 13 04 1C 5F B9>)
(   8,<2017-08-11 13:30:42.611 +0200>,<WIN\keras>,<KEMI-L1284570>,<proc2d>,<TopSpin 3.5.7>,
      <pk2 fgphup F2: PHC0 = -24.8 PHC1 = 0
       data hash MD5: 2K * 512
       7D 99 28 3B 19 88 07 00 89 F6 73 0D AA 83 A5 7B>)
(   9,<2017-08-11 13:30:58.011 +0200>,<WIN\keras>,<KEMI-L1284570>,<proc2d>,<TopSpin 3.5.7>,
      <pk1 fgphup F1: PHC0 = 4.5 PHC1 = 0
       data hash MD5: 2K * 512
       2B FD 68 79 33 6E C0 EB 3E 54 B3 2B 30 C4 5E 6B>)
(  10,<2017-08-11 13:31:57.549 +0200>,<WIN\keras>,<KEMI-L1284570>,<proc2d>,<TopSpin 3.5.7>,
      <pk2 fgphup F2: PHC0 = -65.85693 PHC1 = 215.8
       data hash MD5: 2K * 512
       EA BF EA 0E 3F 50 83 46 85 54 7B 6E 88 AE 0C 6E>)
(  11,<2017-08-11 13:32:11.814 +0200>,<WIN\keras>,<KEMI-L1284570>,<proc2d>,<TopSpin 3.5.7>,
      <pk2 fgphup F2: PHC0 = 22.15576 PHC1 = -72.6
       data hash MD5: 2K * 512
       E1 9F E0 1B C4 98 48 29 DE 2C 1B 5A 23 27 2A F9>)
(  12,<2017-08-11 13:32:31.173 +0200>,<WIN\keras>,<KEMI-L1284570>,<proc2d>,<TopSpin 3.5.7>,
      <pk2 fgphup F2: PHC0 = 84.41162 PHC1 = -276.6
       data hash MD5: 2K * 512
       C8 0C 52 D6 56 AC 73 E7 44 83 2E 83 CD F0 4B C7>)
(  13,<2017-08-11 13:36:04.907 +0200>,<WIN\keras>,<KEMI-L1284570>,<audit>,<TopSpin 3.5.7>,
      <user comment:
       TITLE=1E
       COSYTITLE_END
       data hash MD5: 2K * 512
       C8 0C 52 D6 56 AC 73 E7 44 83 2E 83 CD F0 4B C7>)
(  14,<2017-08-11 13:36:05.288 +0200>,<WIN\keras>,<KEMI-L1284570>,<audit>,<TopSpin 3.5.7>,
      <user comment:
       TITLE=1E
       COSYTITLE_END
       data hash MD5: 2K * 512
       C8 0C 52 D6 56 AC 73 E7 44 83 2E 83 CD F0 4B C7>)
(  15,<2017-08-11 13:36:05.669 +0200>,<WIN\keras>,<KEMI-L1284570>,<audit>,<TopSpin 3.5.7>,
      <user comment:
       TITLE=1E
       COSYTITLE_END
       data hash MD5: 2K * 512
       C8 0C 52 D6 56 AC 73 E7 44 83 2E 83 CD F0 4B C7>)
##END=

$$ hash MD5
$$ B0 D7 29 B9 12 F1 7D B7 A8 C9 C0 E4 50 16 34 01
