# Supplementary material for: Acylated Flavonoid Glycosides are the Main Pigments that Determine the Flower Colour of the Brazilian Native Tree Tibouchina pulchra (Cham.) Cogn
Source: Molecules. 2019 Feb 16;24(4):718. doi: 10.3390/molecules24040718 (PMC6412660; doi:10.3390/molecules24040718)
Supplement: Supplementary file 1 [file molecules-24-00718-s001.zip › Compound 17/12/pdata/1/clevels]

##TITLE= Parameter file, TopSpin 3.5 pl 7
##JCAMPDX= 5.0
##DATATYPE= Parameter Values
##NPOINTS= 16	$$ modification sequence number
##ORIGIN= Bruker BioSpin GmbH
##OWNER= nmrsu
$$ 2017-08-11 13:29:10.064 +0200  WIN\keras@KEMI-L1284570
$$ C:/Users/keras/Documents/NMR data/Chemistry/MHC/Fernanda/DTU800_090817_Chem_KERAS_MHC_F_1E/13/pdata/1/clevels
$$ process C:\Bruker\TopSpin3.5pl7\prog\mod\dataserver.exe
##$LEVELS= (0..255)
-6190739.7 -5158949.7 -4299124.8 -3582604 -2985503.3 -2487919.4 -2073266.2
-1727721.8 -1439768.2 -1199806.8 -999839 -833199.2 -694332.7 -578610.5
-482175.5 -401812.9 -334844.1 -279036.7 -232530.6 -193775.5 193775.5 232530.6
279036.7 334844.1 401812.9 482175.5 578610.5 694332.7 833199.2 999839 1199806.8
1439768.2 1727721.8 2073266.2 2487919.4 2985503.3 3582604 4299124.8 5158949.7
6190739.7 0 0 0 0 0 0 0 0 0 0 0 0 0 0 0 0 0 0 0 0 0 0 0 0 0 0 0 0 0 0 0
0 0 0 0 0 0 0 0 0 0 0 0 0 0 0 0 0 0 0 0 0 0 0 0 0 0 0 0 0 0 0 0 0 0 0 0
0 0 0 0 0 0 0 0 0 0 0 0 0 0 0 0 0 0 0 0 0 0 0 0 0 0 0 0 0 0 0 0 0 0 0 0
0 0 0 0 0 0 0 0 0 0 0 0 0 0 0 0 0 0 0 0 0 0 0 0 0 0 0 0 0 0 0 0 0 0 0 0
0 0 0 0 0 0 0 0 0 0 0 0 0 0 0 0 0 0 0 0 0 0 0 0 0 0 0 0 0 0 0 0 0 0 0 0
0 0 0 0 0 0 0 0 0 0 0 0 0 0 0 0 0 0 0 0 0 0 0 0 0 0 0 0 0 0 0 0 0 0 0 0
0 0 0 0 0
##$LEVSIGN= 3
##$MAXLEV= 20
##$METHOD= 0
##$NEGBASE= -193775.5
##$NEGINCR= 1.2
##$POSBASE= 193775.5
##$POSINCR= 1.2
##END=
