# Supplementary material for: Acylated Flavonoid Glycosides are the Main Pigments that Determine the Flower Colour of the Brazilian Native Tree Tibouchina pulchra (Cham.) Cogn
Source: Molecules. 2019 Feb 16;24(4):718. doi: 10.3390/molecules24040718 (PMC6412660; doi:10.3390/molecules24040718)
Supplement: Supplementary file 1 [file molecules-24-00718-s001.zip › Compound 17/13/acqu2]

##TITLE= Parameter file, TopSpin 3.5 pl 6
##JCAMPDX= 5.0
##DATATYPE= Parameter Values
##NPOINTS= 1	$$ modification sequence number
##ORIGIN= Bruker BioSpin GmbH
##OWNER= nmrsu
$$ 2017-08-11 13:45:19.723 +0200  nmrsu@DTU800
$$ /opt/topspin3.5pl6/prog/curdir/changer/inmrchanger/Aug03-2017-1646-chgo/22/22.676/data/nmr/DTU800_090817_Chem_KERAS_MHC_F_1E/14/acqu2
$$ process /opt/topspin3.5pl6/prog/mod/xwish3
##$ACQT0= 0
##$BF1= 201.205923936
##$FnMODE= 6
##$NUC1= <13C>
##$NusJSP= 0
##$NusT2= 1
##$NusTD= 0
##$O1= 20120.593
##$ProjAngle= 0
##$SFO1= 201.226044529
##$SW= 220
##$SW_h= 44269.72979638
##$TD= 256
##END=
