# Supplementary material for: Acylated Flavonoid Glycosides are the Main Pigments that Determine the Flower Colour of the Brazilian Native Tree Tibouchina pulchra (Cham.) Cogn
Source: Molecules. 2019 Feb 16;24(4):718. doi: 10.3390/molecules24040718 (PMC6412660; doi:10.3390/molecules24040718)
Supplement: Supplementary file 1 [file molecules-24-00718-s001.zip › Compound 17/13/audita.txt]

##TITLE= Audit trail, TopSpin 3.5 pl 6
##JCAMPDX= 5.01
##ORIGIN= Bruker BioSpin GmbH
##OWNER= nmrsu
$$ /opt/topspin3.5pl5/data/Chem/DTU800_090817_Chem_KERAS_MHC_F_1E/14/audita.txt
##AUDIT TRAIL=  $$ (NUMBER, WHEN, WHO, WHERE, PROCESS, VERSION, WHAT)
(   1,<2017-08-12 22:00:14.558 +0200>,<nmrsu/Chem>,<DTU800>,<go4>,<TopSpin 3.5.6>,
      <created by zg
	started at 2017-08-12 16:53:29.985 +0200,
	POWCHK enabled, PULCHK disabled,
       configuration hash MD5:
       FB 27 51 D7 C1 66 7C F8 86 F2 67 C8 E1 AA 2E EE
       data hash MD5: 4K * 256
       45 6F 94 25 DE 1A 41 37 84 28 83 20 5C 9A BF 2B>)
(   2,<2017-08-12 22:00:14.644 +0200>,<nmrsu/Chem>,<DTU800>,<audit>,<TopSpin 3.5.6>,
      <user comment:
       ICON-NMR User ID: Chem
       data hash MD5: 4K * 256
       45 6F 94 25 DE 1A 41 37 84 28 83 20 5C 9A BF 2B>)
##END=

$$ hash MD5
$$ EF 0C 95 47 AA 64 24 D3 4B 45 44 68 49 93 A9 72
