# Supplementary material for: Acylated Flavonoid Glycosides are the Main Pigments that Determine the Flower Colour of the Brazilian Native Tree Tibouchina pulchra (Cham.) Cogn
Source: Molecules. 2019 Feb 16;24(4):718. doi: 10.3390/molecules24040718 (PMC6412660; doi:10.3390/molecules24040718)
Supplement: Supplementary file 1 [file molecules-24-00718-s001.zip › Compound 17/13/pdata/1/auditp.txt]

##TITLE= Audit trail, TopSpin 3.5 pl 6
##JCAMPDX= 5.01
##ORIGIN= Bruker BioSpin GmbH
##OWNER= nmrsu
$$ /opt/topspin3.5pl5/data/Chem/DTU800_090817_Chem_KERAS_MHC_F_1E/14/pdata/1/auditp.txt
##AUDIT TRAIL=  $$ (NUMBER, WHEN, WHO, WHERE, PROCESS, VERSION, WHAT)
(   1,<2017-08-12 22:00:14.558 +0200>,<nmrsu/Chem>,<DTU800>,<go4>,<TopSpin 3.5.6>,
      <created by zg
	started at 2017-08-12 16:53:29.985 +0200,
	POWCHK enabled, PULCHK disabled,
       configuration hash MD5:
       FB 27 51 D7 C1 66 7C F8 86 F2 67 C8 E1 AA 2E EE
       data hash MD5: 4K * 256
       45 6F 94 25 DE 1A 41 37 84 28 83 20 5C 9A BF 2B>)
(   2,<2017-08-12 22:00:14.644 +0200>,<nmrsu/Chem>,<DTU800>,<audit>,<TopSpin 3.5.6>,
      <user comment:
       ICON-NMR User ID: Chem
       data hash MD5: 4K * 256
       45 6F 94 25 DE 1A 41 37 84 28 83 20 5C 9A BF 2B>)
(   3,<2017-08-12 22:00:15.119 +0200>,<nmrsu/Chem>,<DTU800>,<proc2d>,<TopSpin 3.5.6>,
      <Start of raw data processing
       xfb same F2: SI = 2K WDW = 3 SSB = 4 FT_mod = 6 PKNL = 1 F1: SI = 1K ME_mod = 2 NCOEF = 32 WDW = 4 SSB = 2 FT_mod = 6 FCOR = 0.5 PHC0 = 0 PHC1 = 0
       data hash MD5: 2K * 1K
       50 0D 86 A6 6F BF 23 31 86 8F D2 F5 F9 30 1B 0C>)
(   4,<2017-08-12 22:00:15.162 +0200>,<nmrsu/Chem>,<DTU800>,<proc2d>,<TopSpin 3.5.6>,
      <mc2 F2: PH_mod = 2
       data hash MD5: 2K * 1K
       9C DF 2B A1 95 FE 97 58 3A C1 DA 06 A6 68 56 4B>)
(   5,<2017-08-12 22:00:15.254 +0200>,<nmrsu/Chem>,<DTU800>,<proc2d>,<TopSpin 3.5.6>,
      <abs2 F2: ABSG = 5 ABSF1 = 13.511 ABSF2 = -2.511
       data hash MD5: 2K * 1K
       35 BE FF 98 1E 65 96 9C 1E 96 F8 5A A4 60 DF 23>)
(   6,<2017-08-12 22:00:15.327 +0200>,<nmrsu/Chem>,<DTU800>,<proc2d>,<TopSpin 3.5.6>,
      <abs1 F1: ABSG = 5 ABSF1 = 209.9565 ABSF2 = -9.95645
       data hash MD5: 2K * 1K
       19 BC 98 9E 15 6B D0 7E 7B B1 65 3E 65 6D D9 13>)
##END=

$$ hash MD5
$$ AD 71 3A 43 F4 C0 B2 2C 44 32 C7 CA FA A8 D6 73
