# Supplementary material for: Acylated Flavonoid Glycosides are the Main Pigments that Determine the Flower Colour of the Brazilian Native Tree Tibouchina pulchra (Cham.) Cogn
Source: Molecules. 2019 Feb 16;24(4):718. doi: 10.3390/molecules24040718 (PMC6412660; doi:10.3390/molecules24040718)
Supplement: Supplementary file 1 [file molecules-24-00718-s001.zip › Compound 17/13/pdata/1/curdat2]

##TITLE= Parameter file, TopSpin 3.5 pl 6
##JCAMPDX= 5.0
##DATATYPE= Parameter Values
##NPOINTS= 2	$$ modification sequence number
##ORIGIN= Bruker BioSpin GmbH
##OWNER= nmrsu
$$ 2017-08-12 22:00:15.812 +0200  nmrsu@DTU800
$$ /opt/topspin3.5pl5/data/Chem/DTU800_090817_Chem_KERAS_MHC_F_1E/14/pdata/1/curdat2
$$ process /opt/topspin3.5pl6/prog/au/bin/proc_2dplxf2m
##$CUREXP= <>
##$DATPATH= <>
##$DATPATH2= </opt/topspin3.5pl5/data/Chem>
##$DATPATH3= </opt/topspin3.5pl5/data/Chem>
##$DETAILS= <>
##$DU= </u>
##$DU2= </opt/topspin3.5pl5/data/>
##$DU3= <>
##$EXPNO= 1
##$EXPNO2= 10
##$EXPNO3= 14
##$NAME= <>
##$NAME2= <DTU800_090817_Chem_KERAS_MHC_F_1E>
##$NAME3= <DTU800_090817_Chem_KERAS_MHC_F_1E>
##$PROCNO= 1
##$PROCNO2= 1
##$PROCNO3= 99
##$SCALE2= 1
##$SCALE3= 1
##$TYPE= <nmr>
##$USER= <>
##$USER2= <Chem>
##$USER3= <>
##END=
