# Supplementary material for: Acylated Flavonoid Glycosides are the Main Pigments that Determine the Flower Colour of the Brazilian Native Tree Tibouchina pulchra (Cham.) Cogn
Source: Molecules. 2019 Feb 16;24(4):718. doi: 10.3390/molecules24040718 (PMC6412660; doi:10.3390/molecules24040718)
Supplement: Supplementary file 1 [file molecules-24-00718-s001.zip › Compound 17/13/pdata/1/parm.txt]

Current Data Parameters
NAME     DTU800_090817_Chem_KERAS_MHC_F_1E              
EXPNO                14              
PROCNO                1              

F2 - Acquisition Parameters
Date_          20170812              
Time              16.55 h            
INSTRUM           spect              
PROBHD   Z145819_0005 (              
PULPROG    hmbcetgpl3nd              
TD                 4096              
SOLVENT            DMSO              
NS                   32              
DS                   16              
SWH           12820.513 Hz           
FIDRES         6.260016 Hz           
AQ            0.1597440 sec          
RG               202.59              
DW               39.000 usec         
DE                10.00 usec         
TE                298.0 K            
CNST6       120.0000000              
CNST7       170.0000000              
CNST13        8.0000000              
D0           0.00000300 sec          
D1           2.00000000 sec          
D6           0.06250000 sec          
D16          0.00020000 sec          
IN0          0.00001130 sec          
TDav                  1              
SFO1        800.1864010 MHz          
NUC1                 1H              
P1                 6.30 usec         
P2                12.60 usec         
PLW1         9.69999981 W            
SFO2        201.2260445 MHz          
NUC2                13C              
P3                12.00 usec         
P24             2000.00 usec         
PLW2       146.39999390 W            
SPNAM[7]    Crp80comp.4              
SPOAL7            0.500              
SPOFFS7  0 Hz           
SPW7        42.94699860 W            
GPNAM[1]     SMSQ10.100              
GPZ1              80.00 %            
GPNAM[3]     SMSQ10.100              
GPZ3              14.00 %            
GPNAM[4]     SMSQ10.100              
GPZ4              -8.00 %            
GPNAM[5]     SMSQ10.100              
GPZ5              -4.00 %            
GPNAM[6]     SMSQ10.100              
GPZ6              -2.00 %            
P16             1000.00 usec         

F1 - Acquisition parameters
TD                  256              
SFO1            201.226 MHz          
FIDRES       345.685852 Hz           
SW              219.891 ppm          
FnMODE    Echo-Antiecho              

F2 - Processing parameters
SI                 2048              
SF          800.1820000 MHz          
WDW                SINE              
SSB                   4              
LB       0 Hz           
GB       0              
PC                 1.40              

F1 - Processing parameters
SI                 1024              
MC2       echo-antiecho              
SF          201.2059239 MHz          
WDW               QSINE              
SSB                   2              
LB       0 Hz           
GB       0              
