# Supplementary material for: Acylated Flavonoid Glycosides are the Main Pigments that Determine the Flower Colour of the Brazilian Native Tree Tibouchina pulchra (Cham.) Cogn
Source: Molecules. 2019 Feb 16;24(4):718. doi: 10.3390/molecules24040718 (PMC6412660; doi:10.3390/molecules24040718)
Supplement: Supplementary file 1 [file molecules-24-00718-s001.zip › Compound 17/13/pdata/1/portf]

#!Portfolio 0.6
1 /dummy
"/opt/topspin3.5pl5/data/Chem" "DTU800_090817_Chem_KERAS_MHC_F_1E" 14 1
"/opt/topspin3.5pl5/data/Chem" "DTU800_090817_Chem_KERAS_MHC_F_1E" 10 1
"/opt/topspin3.5pl5/data/Chem" "DTU800_090817_Chem_KERAS_MHC_F_1E" 14 99
