# Supplementary material for: Acylated Flavonoid Glycosides are the Main Pigments that Determine the Flower Colour of the Brazilian Native Tree Tibouchina pulchra (Cham.) Cogn
Source: Molecules. 2019 Feb 16;24(4):718. doi: 10.3390/molecules24040718 (PMC6412660; doi:10.3390/molecules24040718)
Supplement: Supplementary file 1 [file molecules-24-00718-s001.zip › Compound 17/13/shimvalues]

# Sat Aug 12 16:55:20 2017
#$$PROBEIDENTIFIER=Z145819_0005
#$$PROBENAME=CP TCI 800S4 H&F-C/N-D-05 Z P
#$$SHIMID=292722
#
# Active Shim Gradients
#
Z           		-18965          
Z2          		1653            
Z3          		-355            
Z4          		-862            
Z5          		1624            
Z6          		4954            
Z7          		15263           
Z8          		16406           
X           		-102            
XZ          		-956            
XZ2         		-3039           
XZ3         		-112            
XZ4         		-1562           
XZ5         		333             
Y           		-10018          
YZ          		3331            
YZ2         		2761            
YZ3         		4231            
YZ4         		-1224           
YZ5         		3505            
XY          		5155            
XYZ         		-7464           
XYZ2        		-584            
XYZ3        		-528            
XYZ4        		-2116           
XYZ5        		0               
(X2-Y2)     		2162            
(X2-Y2)Z    		9525            
(X2-Y2)Z2   		2497            
(X2-Y2)Z3   		-2383           
(X2-Y2)Z4   		2490            
(X2-Y2)Z5   		0               
X3          		600             
X3Z         		1627            
Y3          		-1887           
Y3Z         		-2128           
#
# Lock Parameter
#
FIELD		-4528.079
LOCKPHASE		223.401 
LOCKPOWER		-20.000 
LOCKGAIN		108.367 
LOCKDC		-75.000 
LOCKSHIFT		2.490   
LOOPGAIN		-8.723  
LOOPTIME		0.444   
LOOPFILTER		51.732  
#
IEEE64_VERSION_CODE 1
#
# Shim currents 
#
SHIM_SETTING [1 ]  -5956.97345661  
SHIM_SETTING [2 ]  -7163.28688137  
SHIM_SETTING [3 ]  -8877.66564535  
SHIM_SETTING [4 ]  12188.54106016  
SHIM_SETTING [5 ]  -8632.94244182  
SHIM_SETTING [6 ]  -4947.95833226  
SHIM_SETTING [7 ]  36822.90499111  
SHIM_SETTING [8 ]  3454.15218431   
SHIM_SETTING [9 ]  7422.71044649   
SHIM_SETTING [10]  -1912.72595468  
SHIM_SETTING [11]  0.00000000      
SHIM_SETTING [12]  241.40000000    
SHIM_SETTING [13]  -4014.45000000  
SHIM_SETTING [14]  -498.07800000   
SHIM_SETTING [15]  -5023.02172477  
SHIM_SETTING [16]  -3139.36472477  
SHIM_SETTING [17]  3151.28585410   
SHIM_SETTING [18]  3694.03814590   
SHIM_SETTING [19]  -242.68351047   
SHIM_SETTING [20]  -411.44448836   
SHIM_SETTING [21]  12815.23400000  
SHIM_SETTING [22]  -2713.34100000  
SHIM_SETTING [23]  6063.94300000   
SHIM_SETTING [24]  -10377.49900000 
SHIM_SETTING [25]  1734.06300000   
SHIM_SETTING [26]  2242.90800000   
SHIM_SETTING [27]  1079.99400000   
SHIM_SETTING [28]  1342.93208718   
SHIM_SETTING [29]  -1551.25800000  
SHIM_SETTING [30]  2841.52900000   
SHIM_SETTING [31]  -12429.29463246 
SHIM_SETTING [32]  -15403.29191282 
SHIM_SETTING [33]  -6084.83900000  
SHIM_SETTING [34]  9622.88100000   
SHIM_SETTING [35]  2771.41700000   
SHIM_SETTING [36]  12625.45900000  
SHIM_SETTING [37]  -13608.19839932 
SHIM_SETTING [38]  562.35012347    
SHIM_SETTING [39]  -8724.56336754  
SHIM_SETTING [40]  0.00000000      
