# Supplementary material for: Acylated Flavonoid Glycosides are the Main Pigments that Determine the Flower Colour of the Brazilian Native Tree Tibouchina pulchra (Cham.) Cogn
Source: Molecules. 2019 Feb 16;24(4):718. doi: 10.3390/molecules24040718 (PMC6412660; doi:10.3390/molecules24040718)
Supplement: Supplementary file 1 [file molecules-24-00718-s001.zip › Compound 17/14/pdata/1/auditp.txt]

##TITLE= Audit trail, TopSpin 3.5 pl 7
##JCAMPDX= 5.01
##ORIGIN= Bruker BioSpin GmbH
##OWNER= keras
$$ C:\Users\keras\Documents\NMR data\Chemistry\MHC/DTU800_090817_Chem_KERAS_MHC_F_1E/15/pdata/1/auditp.txt
##AUDIT TRAIL=  $$ (NUMBER, WHEN, WHO, WHERE, PROCESS, VERSION, WHAT)
(   1,<2017-08-13 04:16:01.899 +0200>,<nmrsu/Chem>,<DTU800>,<go4>,<TopSpin 3.5.6>,
      <created by zg
	started at 2017-08-12 22:01:04.008 +0200,
	POWCHK enabled, PULCHK disabled,
       configuration hash MD5:
       FB 27 51 D7 C1 66 7C F8 86 F2 67 C8 E1 AA 2E EE
       data hash MD5: 64K
       5F EF CB AA 9D 18 7B F7 9E 32 82 F2 C4 B9 3E 8B>)
(   2,<2017-08-13 04:16:01.981 +0200>,<nmrsu/Chem>,<DTU800>,<audit>,<TopSpin 3.5.6>,
      <user comment:
       ICON-NMR User ID: Chem
       data hash MD5: 64K
       5F EF CB AA 9D 18 7B F7 9E 32 82 F2 C4 B9 3E 8B>)
(   3,<2017-08-14 12:36:22.441 +0200>,<WIN\keras>,<KEMI-L1284570>,<proc1d>,<TopSpin 3.5.7>,
      <Start of raw data processing
       efp LB = 1 FT_mod = 6 PKNL = 1 PHC0 = -91.91743 PHC1 = 65.33443 SI = 32K 
       data hash MD5: 32K
       9F A1 CD 88 A5 97 F3 F3 8B 6A BB 84 50 EC 6C 56>)
(   4,<2017-08-14 12:36:25.003 +0200>,<WIN\keras>,<KEMI-L1284570>,<proc1d>,<TopSpin 3.5.7>,
      <apk 
       data hash MD5: 32K
       9F A1 CD 88 A5 97 F3 F3 8B 6A BB 84 50 EC 6C 56>)
(   5,<2017-08-14 12:36:31.826 +0200>,<WIN\keras>,<KEMI-L1284570>,<proc1d>,<TopSpin 3.5.7>,
      <pk fgphup PHC0 = -76.83582 PHC1 = -377 
       data hash MD5: 32K
       98 46 9B C4 4A 56 49 43 2D 5F DC 61 B3 B6 20 2A>)
##END=

$$ hash MD5
$$ 3E CD 0D 4A 10 8C 2C 60 32 15 A9 BE 65 6F 34 2E
