# Supplementary material for: Acylated Flavonoid Glycosides are the Main Pigments that Determine the Flower Colour of the Brazilian Native Tree Tibouchina pulchra (Cham.) Cogn
Source: Molecules. 2019 Feb 16;24(4):718. doi: 10.3390/molecules24040718 (PMC6412660; doi:10.3390/molecules24040718)
Supplement: Supplementary file 1 [file molecules-24-00718-s001.zip › Compound 17/14/pdata/1/parm.txt]

Current Data Parameters
NAME     DTU800_090817_Chem_KERAS_MHC_F_1E              
EXPNO                15              
PROCNO                1              

F2 - Acquisition Parameters
Date_          20170813              
Time               4.16 h            
INSTRUM           spect              
PROBHD   Z145819_0005 (              
PULPROG          zgpg30              
TD                65536              
SOLVENT            DMSO              
NS                 8192              
DS                    4              
SWH           48076.922 Hz           
FIDRES         1.467191 Hz           
AQ            0.6815744 sec          
RG               202.59              
DW               10.400 usec         
DE                18.00 usec         
TE                298.0 K            
D1           2.00000000 sec          
D11          0.03000000 sec          
TD0                   1              
SFO1        201.2260445 MHz          
NUC1                13C              
P1                12.00 usec         
PLW1       146.39999390 W            
SFO2        800.1852007 MHz          
NUC2                 1H              
CPDPRG[2        waltz16              
PCPD2             60.00 usec         
PLW2         9.69999981 W            
PLW12        0.16816001 W            
PLW13        0.08458300 W            

F2 - Processing parameters
SI                32768              
SF          201.2059239 MHz          
WDW                  EM              
SSB      0              
LB                 1.00 Hz           
GB       0              
PC                 1.40              
