# Supplementary material for: Acylated Flavonoid Glycosides are the Main Pigments that Determine the Flower Colour of the Brazilian Native Tree Tibouchina pulchra (Cham.) Cogn
Source: Molecules. 2019 Feb 16;24(4):718. doi: 10.3390/molecules24040718 (PMC6412660; doi:10.3390/molecules24040718)
Supplement: Supplementary file 1 [file molecules-24-00718-s001.zip › Compound 17/14/pdata/1/peaklist.xml]

<?xml version="1.0" encoding="UTF-8"?>
<PeakList>
  <PeakList1D>
    <PeakList1DHeader creator="nmrsu" date="2017-08-13T04:16:02.479+02:00" expNo="15" name="DTU800_090817_Chem_KERAS_MHC_F_1E" owner="" procNo="1" source="/opt/topspin3.5pl5/data/Chem">
      <PeakPickDetails>F1=219.471893ppm, F2=-19.471981ppm, MI=0.00cm, MAXI=10000.00cm, PC=1.400
      </PeakPickDetails>
    </PeakList1DHeader>
    <Peak1D F1="121.349380" intensity="1.462953e+00" type="0"/>
    <Peak1D F1="106.289673" intensity="5.878802e-01" type="0"/>
    <Peak1D F1="99.175934" intensity="3.579228e+00" type="0"/>
    <Peak1D F1="98.700668" intensity="2.693646e+00" type="0"/>
    <Peak1D F1="97.372803" intensity="1.138466e+00" type="0"/>
    <Peak1D F1="95.293137" intensity="6.492206e-01" type="0"/>
    <Peak1D F1="94.667305" intensity="6.494225e-01" type="0"/>
    <Peak1D F1="94.135704" intensity="4.489783e+00" type="0"/>
    <Peak1D F1="93.967545" intensity="3.666995e+00" type="0"/>
    <Peak1D F1="92.691689" intensity="8.542825e-01" type="0"/>
    <Peak1D F1="90.304558" intensity="5.953967e-01" type="0"/>
    <Peak1D F1="77.969025" intensity="7.857071e+00" type="0"/>
    <Peak1D F1="77.299095" intensity="9.329171e-01" type="0"/>
    <Peak1D F1="77.231194" intensity="1.953246e+00" type="0"/>
    <Peak1D F1="77.123291" intensity="6.427227e-01" type="0"/>
    <Peak1D F1="76.886017" intensity="6.138786e+00" type="0"/>
    <Peak1D F1="75.303246" intensity="9.846551e-01" type="0"/>
    <Peak1D F1="74.681358" intensity="7.364698e+00" type="0"/>
    <Peak1D F1="73.842087" intensity="4.938838e+00" type="0"/>
    <Peak1D F1="73.076508" intensity="4.044343e+00" type="0"/>
    <Peak1D F1="72.841873" intensity="7.749698e-01" type="0"/>
    <Peak1D F1="72.442009" intensity="4.219148e+00" type="0"/>
    <Peak1D F1="71.062187" intensity="7.714597e-01" type="0"/>
    <Peak1D F1="70.800026" intensity="4.374457e+00" type="0"/>
    <Peak1D F1="70.756805" intensity="1.135644e+00" type="0"/>
    <Peak1D F1="70.340408" intensity="7.195835e+00" type="0"/>
    <Peak1D F1="61.681370" intensity="1.482784e+00" type="0"/>
    <Peak1D F1="61.525131" intensity="8.991721e-01" type="0"/>
    <Peak1D F1="61.421448" intensity="3.713071e+00" type="0"/>
    <Peak1D F1="61.282188" intensity="6.406967e+00" type="0"/>
    <Peak1D F1="54.743484" intensity="4.079051e+00" type="0"/>
    <Peak1D F1="49.071812" intensity="1.352983e+01" type="0"/>
    <Peak1D F1="40.310829" intensity="1.005779e+02" type="0"/>
    <Peak1D F1="40.207291" intensity="2.708430e+02" type="0"/>
    <Peak1D F1="40.103191" intensity="5.112933e+02" type="0"/>
    <Peak1D F1="39.999039" intensity="5.954608e+02" type="0"/>
    <Peak1D F1="39.895100" intensity="5.080902e+02" type="0"/>
    <Peak1D F1="39.791161" intensity="2.636647e+02" type="0"/>
    <Peak1D F1="39.687366" intensity="9.427782e+01" type="0"/>
  </PeakList1D>
</PeakList>
