# Supplementary material for: Acylated Flavonoid Glycosides are the Main Pigments that Determine the Flower Colour of the Brazilian Native Tree Tibouchina pulchra (Cham.) Cogn
Source: Molecules. 2019 Feb 16;24(4):718. doi: 10.3390/molecules24040718 (PMC6412660; doi:10.3390/molecules24040718)
Supplement: Supplementary file 1 [file molecules-24-00718-s001.zip › Compound 17/14/pdata/1/peakrng]

P    #regions in PPM
# 2017-08-13 04:16:02 +0200  nmrsu@DTU800
# low field   high field   mi   maxi
  219.471893310547  -19.4719813846858  0.000  10000.000  # for region 1
